# Supplementary material for: Effects of Partial Replacment of Dietary Forage Using Kelp Powder (Thallus laminariae) on Ruminal Fermentation and Lactation Performances of Dairy Cows
Source: Animals (Basel). 2019 Oct 22;9(10):852. doi: 10.3390/ani9100852 (PMC6826980; doi:10.3390/ani9100852)
Supplement: Supplementary file 1 [file animals-09-00852-s001.zip]

Archive with 3 entries (3 files):
- Table S1.docx
- Table S2.xlsx
- Table S3.xlsx
