# Supplementary material for: Effects of Partial Replacment of Dietary Forage Using Kelp Powder (Thallus laminariae) on Ruminal Fermentation and Lactation Performances of Dairy Cows
Source: Animals (Basel). 2019 Oct 22;9(10):852. doi: 10.3390/ani9100852 (PMC6826980; doi:10.3390/ani9100852)
Supplement: Supplementary file 1 [file animals-09-00852-s001.zip › Table S2.xlsx]

## Sheet: Sheet2
Samples	Seq_num	Base_num	Mean_length	Min_length	Max_length
CON1	41790	18461329	441.764	275	495
CON2	38488	16959827	440.652	241	468
CON3	39001	17145433	439.615	274	466
CON4	42852	18822101	439.235	316	500
CON5	45154	19903914	440.801	273	490
CON6	41633	18346804	440.679	273	476
CON7	36719	16217208	441.657	273	487
CON8	39284	17360135	441.914	323	503
CON9	39888	17548211	439.937	273	473
CON10	40141	17724332	441.552	273	467
Kelp 1	41007	18109570	441.621	269	490
Kelp 2	46901	20483051	436.73	273	520
Kelp 3	36019	15849579	440.034	274	493
Kelp 4	40752	17880411	438.762	273	475
Kelp 5	38309	16805486	438.682	272	502
Kelp 6	38573	16708827	433.174	279	509
Kelp 7	40510	17517343	432.42	273	452
Kelp 8	30580	13479640	440.799	357	457
Kelp 9	41420	18257628	440.793	274	456
Kelp 10	38202	16743837	438.297	269	500
