# Supplementary material for: Effects of Partial Replacment of Dietary Forage Using Kelp Powder (Thallus laminariae) on Ruminal Fermentation and Lactation Performances of Dairy Cows
Source: Animals (Basel). 2019 Oct 22;9(10):852. doi: 10.3390/ani9100852 (PMC6826980; doi:10.3390/ani9100852)
Supplement: Supplementary file 1 [file animals-09-00852-s001.zip › Table S3.xlsx]

## Sheet: Sheet1
Phylum	Class	Order	Family	Genus	Species	OTU	Kelp1	Kelp2	Kelp3	Kelp4	Kelp5	Kelp6	Kelp7	Kelp8	Kelp9	Kelp10	CON1	CON2	CON3	CON4	CON5	CON6	CON7	CON8	CON9	CON10
p__Actinobacteria	c__Actinobacteria	o__Bifidobacteriales	f__Bifidobacteriaceae	g__Bifidobacterium	s__unclassified_g__Bifidobacterium	OTU754	5	341	210	208	204	3	57	146	20	241	0	0	13	0	0	28	110	11	3	15
p__Actinobacteria	c__Actinobacteria	o__Bifidobacteriales	f__Bifidobacteriaceae	g__Bifidobacterium	s__Bifidobacterium_merycicum	OTU348	0	641	115	143	184	14	97	1	10	132	0	0	1	0	0	36	120	0	0	10
p__Actinobacteria	c__Actinobacteria	o__Coriobacteriales	f__Coriobacteriaceae	g__Olsenella	s__unclassified_g__Olsenella	OTU860	128	86	75	66	30	66	195	64	138	72	72	26	75	34	14	44	129	70	28	28
p__Actinobacteria	c__Actinobacteria	o__Bifidobacteriales	f__Bifidobacteriaceae	g__Pseudoscardovia	s__uncultured_bacterium_g__Pseudoscardovia	OTU1103	0	0	0	2	1	0	583	0	0	0	0	0	0	0	0	0	0	0	0	0
p__Actinobacteria	c__Actinobacteria	o__Coriobacteriales	f__Coriobacteriaceae	g__Olsenella	s__unclassified_g__Olsenella	OTU224	105	35	30	15	8	7	165	0	109	24	6	0	6	0	0	5	50	0	6	3
p__Actinobacteria	c__Actinobacteria	o__Bifidobacteriales	f__Bifidobacteriaceae	g__Bifidobacterium	s__Bifidobacterium_adolescentis	OTU1048	0	22	1	6	7	1	80	3	0	2	0	0	1	0	0	0	311	0	2	1
p__Actinobacteria	c__Actinobacteria	o__Coriobacteriales	f__Coriobacteriaceae	g__Atopobium	s__uncultured_rumen_bacterium_g__Atopobium	OTU1437	7	11	2	9	9	10	3	17	2	13	9	5	20	7	2	2	9	8	2	5
p__Actinobacteria	c__Actinobacteria	o__Coriobacteriales	f__Coriobacteriaceae	g__Senegalimassilia	s__uncultured_bacterium_g__Senegalimassilia	OTU1563	1	4	1	3	1	22	2	3	22	8	11	5	3	1	3	2	3	3	1	2
p__Actinobacteria	c__Actinobacteria	o__Coriobacteriales	f__Coriobacteriaceae	g__Senegalimassilia	s__uncultured_actinobacterium_g__Senegalimassilia	OTU1126	5	3	6	5	7	11	8	2	5	5	11	1	4	1	0	2	8	3	2	2
p__Actinobacteria	c__Actinobacteria	o__Coriobacteriales	f__Coriobacteriaceae	g__Enterorhabdus	s__unclassified_g__Enterorhabdus	OTU437	6	0	6	3	0	14	1	2	1	4	4	0	2	5	1	2	34	4	0	0
p__Actinobacteria	c__Actinobacteria	o__Coriobacteriales	f__Coriobacteriaceae	g__unclassified_f__Coriobacteriaceae	s__unclassified_f__Coriobacteriaceae	OTU1156	6	8	4	1	3	3	4	4	6	2	3	4	6	9	1	4	1	12	5	0
p__Actinobacteria	c__Actinobacteria	o__Coriobacteriales	f__Coriobacteriaceae	g__Senegalimassilia	s__uncultured_bacterium_g__Senegalimassilia	OTU1086	0	2	3	1	3	8	9	8	1	1	9	3	7	2	3	5	7	9	1	1
p__Actinobacteria	c__Actinobacteria	o__Coriobacteriales	f__Coriobacteriaceae	g__Denitrobacterium	s__Denitrobacterium_detoxificans	OTU1389	1	0	4	0	0	47	2	1	4	0	0	0	3	0	3	1	13	2	1	0
p__Actinobacteria	c__Actinobacteria	o__Coriobacteriales	f__Coriobacteriaceae	g__Atopobium	s__uncultured_rumen_bacterium_g__Atopobium	OTU1324	3	3	9	1	1	2	1	7	4	2	5	7	15	2	3	4	1	5	1	4
p__Actinobacteria	c__Actinobacteria	o__Coriobacteriales	f__Coriobacteriaceae	g__unclassified_f__Coriobacteriaceae	s__unclassified_f__Coriobacteriaceae	OTU448	0	0	11	9	0	0	3	4	0	5	0	0	27	0	0	0	1	9	6	3
p__Actinobacteria	c__Actinobacteria	o__Coriobacteriales	f__Coriobacteriaceae	g__Olsenella	s__unclassified_g__Olsenella	OTU227	23	0	0	0	0	0	40	0	0	0	1	0	0	0	0	1	1	0	0	0
p__Actinobacteria	c__Actinobacteria	o__Coriobacteriales	f__Coriobacteriaceae	g__unclassified_f__Coriobacteriaceae	s__unclassified_f__Coriobacteriaceae	OTU39	2	3	2	1	2	3	1	4	1	3	7	2	6	3	3	2	1	5	3	3
p__Actinobacteria	c__Actinobacteria	o__Coriobacteriales	f__Coriobacteriaceae	g__unclassified_f__Coriobacteriaceae	s__unclassified_f__Coriobacteriaceae	OTU1026	2	0	3	3	1	4	2	2	2	4	4	1	12	3	2	2	7	2	1	0
p__Actinobacteria	c__Actinobacteria	o__Coriobacteriales	f__Coriobacteriaceae	g__Atopobium	s__unclassified_g__Atopobium	OTU561	1	4	8	3	1	2	1	1	1	0	4	1	0	5	1	1	2	3	1	0
p__Actinobacteria	c__Actinobacteria	o__Coriobacteriales	f__Coriobacteriaceae	g__Atopobium	s__uncultured_rumen_bacterium_g__Atopobium	OTU284	1	3	1	5	2	3	0	4	1	3	1	4	4	2	0	0	1	1	0	0
p__Actinobacteria	c__Actinobacteria	o__Coriobacteriales	f__Coriobacteriaceae	g__norank_f__Coriobacteriaceae	s__uncultured_rumen_bacterium_g__norank_f__Coriobacteriaceae	OTU552	1	0	0	0	1	6	0	0	2	1	1	0	1	1	0	3	2	4	0	3
p__Actinobacteria	c__Actinobacteria	o__Coriobacteriales	f__Coriobacteriaceae	g__unclassified_f__Coriobacteriaceae	s__unclassified_f__Coriobacteriaceae	OTU932	0	1	0	1	1	10	0	1	1	2	2	0	0	1	1	1	3	0	0	0
p__Actinobacteria	c__Actinobacteria	o__Coriobacteriales	f__Coriobacteriaceae	g__norank_f__Coriobacteriaceae	s__uncultured_bacterium_g__norank_f__Coriobacteriaceae	OTU1109	0	5	1	0	1	1	1	0	4	2	0	0	1	1	1	0	2	0	3	0
p__Actinobacteria	c__Actinobacteria	o__Coriobacteriales	f__Coriobacteriaceae	g__unclassified_f__Coriobacteriaceae	s__unclassified_f__Coriobacteriaceae	OTU78	0	0	0	0	3	5	0	0	2	1	2	0	2	1	0	1	3	0	0	1
p__Actinobacteria	c__Actinobacteria	o__Coriobacteriales	f__Coriobacteriaceae	g__unclassified_f__Coriobacteriaceae	s__unclassified_f__Coriobacteriaceae	OTU209	3	1	1	0	1	5	0	2	0	0	1	1	0	0	0	0	4	2	0	0
p__Actinobacteria	c__Actinobacteria	o__Coriobacteriales	f__Coriobacteriaceae	g__unclassified_f__Coriobacteriaceae	s__unclassified_f__Coriobacteriaceae	OTU419	0	3	1	1	0	0	1	1	3	2	2	0	2	1	0	1	1	1	0	1
p__Actinobacteria	c__Actinobacteria	o__Coriobacteriales	f__Coriobacteriaceae	g__Atopobium	s__unclassified_g__Atopobium	OTU1235	0	1	1	1	0	3	1	1	0	4	3	0	1	0	1	0	1	3	0	0
p__Actinobacteria	c__Actinobacteria	o__Coriobacteriales	f__Coriobacteriaceae	g__norank_f__Coriobacteriaceae	s__uncultured_bacterium_g__norank_f__Coriobacteriaceae	OTU934	0	1	0	1	0	12	1	1	0	0	1	0	0	1	0	0	0	0	0	1
p__Actinobacteria	c__Actinobacteria	o__Coriobacteriales	f__Coriobacteriaceae	g__Enterorhabdus	s__unclassified_g__Enterorhabdus	OTU1551	0	1	1	0	0	4	0	1	1	2	0	4	1	2	0	1	0	0	0	0
p__Actinobacteria	c__Actinobacteria	o__Corynebacteriales	f__Corynebacteriaceae	g__Corynebacterium_1	s__unclassified_g__Corynebacterium_1	OTU769	0	0	0	1	1	2	2	0	2	0	4	0	1	0	1	2	1	0	0	0
p__Actinobacteria	c__Actinobacteria	o__Coriobacteriales	f__Coriobacteriaceae	g__unclassified_f__Coriobacteriaceae	s__unclassified_f__Coriobacteriaceae	OTU483	0	0	1	0	1	2	0	1	0	0	5	0	1	0	0	1	1	0	2	1
p__Actinobacteria	c__Actinobacteria	o__Coriobacteriales	f__Coriobacteriaceae	g__norank_f__Coriobacteriaceae	s__uncultured_bacterium_g__norank_f__Coriobacteriaceae	OTU1281	0	3	0	1	0	2	0	1	3	0	2	0	0	1	1	0	0	0	1	0
p__Actinobacteria	c__Actinobacteria	o__Coriobacteriales	f__Coriobacteriaceae	g__norank_f__Coriobacteriaceae	s__uncultured_bacterium_g__norank_f__Coriobacteriaceae	OTU808	0	0	1	0	0	0	0	0	3	0	1	1	0	1	0	1	1	1	1	0
p__Actinobacteria	c__Actinobacteria	o__Coriobacteriales	f__Coriobacteriaceae	g__norank_f__Coriobacteriaceae	s__unclassified_g__norank_f__Coriobacteriaceae	OTU882	0	0	1	1	0	4	1	0	1	1	0	1	0	0	0	0	0	0	0	1
p__Actinobacteria	c__Actinobacteria	o__Coriobacteriales	f__Coriobacteriaceae	g__unclassified_f__Coriobacteriaceae	s__unclassified_f__Coriobacteriaceae	OTU912	1	0	0	0	0	6	1	0	0	0	1	0	0	0	0	1	1	0	0	0
p__Actinobacteria	c__Actinobacteria	o__Coriobacteriales	f__Coriobacteriaceae	g__Olsenella	s__unclassified_g__Olsenella	OTU1131	0	1	0	0	0	0	8	0	0	0	0	1	0	0	0	0	0	0	0	0
p__Actinobacteria	c__Actinobacteria	o__Coriobacteriales	f__Coriobacteriaceae	g__norank_f__Coriobacteriaceae	s__unclassified_g__norank_f__Coriobacteriaceae	OTU1409	0	2	2	0	1	0	0	0	3	0	1	0	1	0	0	0	0	0	0	0
p__Actinobacteria	c__Actinobacteria	o__Coriobacteriales	f__Coriobacteriaceae	g__unclassified_f__Coriobacteriaceae	s__unclassified_f__Coriobacteriaceae	OTU428	0	1	1	0	0	1	2	2	0	0	0	0	1	0	0	0	1	0	0	0
p__Actinobacteria	c__Actinobacteria	o__Coriobacteriales	f__Coriobacteriaceae	g__norank_f__Coriobacteriaceae	s__uncultured_rumen_bacterium_g__norank_f__Coriobacteriaceae	OTU562	0	0	0	0	0	1	0	0	0	1	2	0	2	1	0	0	0	2	0	0
p__Actinobacteria	c__Actinobacteria	o__Coriobacteriales	f__Coriobacteriaceae	g__unclassified_f__Coriobacteriaceae	s__unclassified_f__Coriobacteriaceae	OTU1043	0	0	0	0	0	0	2	1	0	0	0	0	1	2	0	1	1	0	0	0
p__Actinobacteria	c__Actinobacteria	o__Streptosporangiales	f__Nocardiopsaceae	g__Thermobifida	s__Thermobifida_fusca	OTU924	0	0	0	1	0	4	0	0	1	0	0	0	0	0	0	0	0	0	0	0
p__Actinobacteria	c__Actinobacteria	o__Coriobacteriales	f__Coriobacteriaceae	g__Enterorhabdus	s__uncultured_rumen_bacterium_g__Enterorhabdus	OTU867	0	0	0	0	0	1	0	0	0	0	0	0	1	0	0	1	1	1	0	0
p__Actinobacteria	c__Actinobacteria	o__Micrococcales	f__Microbacteriaceae	g__unclassified_f__Microbacteriaceae	s__unclassified_f__Microbacteriaceae	OTU1192	1	0	0	0	0	0	0	0	1	0	0	0	0	0	0	1	0	1	0	0
p__Actinobacteria	c__Actinobacteria	o__Propionibacteriales	f__Propionibacteriaceae	g__unclassified_f__Propionibacteriaceae	s__unclassified_f__Propionibacteriaceae	OTU126	0	0	0	0	0	0	0	1	0	0	2	0	0	0	0	0	0	0	0	0
						Actinobacteria	302	1186	502	492	474	289	1274	286	354	537	177	67	221	87	41	156	832	162	70	85
p__Bacteroidetes	c__Bacteroidia	o__Bacteroidales	f__Prevotellaceae	g__Prevotella_1	s__unclassified_g__Prevotella_1	OTU817	286	413	1817	779	1190	197	416	381	571	504	1372	383	898	317	755	955	597	684	598	509
p__Bacteroidetes	c__Bacteroidia	o__Bacteroidales	f__Prevotellaceae	g__Prevotella_1	s__unclassified_g__Prevotella_1	OTU510	109	216	937	345	588	120	140	417	136	405	632	855	598	721	681	628	288	956	399	696
p__Bacteroidetes	c__Bacteroidia	o__Bacteroidales	f__Prevotellaceae	g__Prevotella_1	s__uncultured_bacterium_g__Prevotella_1	OTU1034	107	356	827	475	393	38	134	136	178	750	228	1218	582	862	695	493	324	313	317	727
p__Bacteroidetes	c__Bacteroidia	o__Bacteroidales	f__Prevotellaceae	g__Prevotella_1	s__unclassified_g__Prevotella_1	OTU835	94	232	625	485	365	182	181	324	98	461	467	629	453	452	405	460	530	614	346	398
p__Bacteroidetes	c__Bacteroidia	o__Bacteroidales	f__Prevotellaceae	g__unclassified_f__Prevotellaceae	s__unclassified_f__Prevotellaceae	OTU529	260	231	811	440	475	306	112	262	106	255	42	695	338	554	302	996	246	333	203	771
p__Bacteroidetes	c__Bacteroidia	o__Bacteroidales	f__Prevotellaceae	g__Prevotella_1	s__uncultured_rumen_bacterium_g__Prevotella_1	OTU1572	102	182	462	404	197	77	180	245	176	349	478	627	378	455	446	197	350	589	342	414
p__Bacteroidetes	c__Bacteroidia	o__Bacteroidales	f__Prevotellaceae	g__Prevotella_1	s__unclassified_g__Prevotella_1	OTU535	320	261	457	388	366	169	200	232	298	500	141	373	212	299	449	297	694	162	271	353
p__Bacteroidetes	c__Bacteroidia	o__Bacteroidales	f__Prevotellaceae	g__Prevotella_1	s__unclassified_g__Prevotella_1	OTU142	205	167	910	310	669	62	161	135	133	204	824	136	284	124	266	517	347	184	277	196
p__Bacteroidetes	c__Bacteroidia	o__Bacteroidales	f__Prevotellaceae	g__Prevotella_1	s__unclassified_g__Prevotella_1	OTU1025	22	137	392	200	147	70	85	137	24	189	293	697	416	535	269	229	286	185	135	415
p__Bacteroidetes	c__Bacteroidia	o__Bacteroidales	f__Prevotellaceae	g__Prevotella_1	s__unclassified_g__Prevotella_1	OTU959	97	317	187	184	99	624	268	312	447	136	104	101	389	199	239	104	165	60	104	207
p__Bacteroidetes	c__Bacteroidia	o__Bacteroidales	f__Prevotellaceae	g__Prevotella_1	s__uncultured_rumen_bacterium_g__Prevotella_1	OTU141	159	126	362	229	238	61	116	121	140	130	224	301	202	261	221	395	326	176	144	278
p__Bacteroidetes	c__Bacteroidia	o__Bacteroidales	f__Prevotellaceae	g__Prevotellaceae_YAB2003_group	s__uncultured_rumen_bacterium_g__Prevotellaceae_YAB2003_group	OTU58	686	79	395	255	95	128	204	27	164	55	152	36	170	47	81	473	701	69	51	99
p__Bacteroidetes	c__Bacteroidia	o__Bacteroidales	f__Prevotellaceae	g__Prevotella_1	s__unclassified_g__Prevotella_1	OTU822	53	73	353	102	200	363	57	95	228	285	62	281	145	202	138	475	175	154	94	238
p__Bacteroidetes	c__Bacteroidia	o__Bacteroidales	f__Prevotellaceae	g__Prevotella_1	s__unidentified_rumen_bacterium_RC11	OTU905	307	252	73	213	187	98	86	76	132	193	91	447	229	200	106	226	158	173	151	210
p__Bacteroidetes	c__Bacteroidia	o__Bacteroidales	f__Bacteroidales_S24-7_group	g__norank_f__Bacteroidales_S24-7_group	s__uncultured_rumen_bacterium_g__norank_f__Bacteroidales_S24-7_group	OTU946	443	334	92	93	157	155	269	237	9	125	131	154	192	226	173	105	385	48	100	99
p__Bacteroidetes	c__Bacteroidia	o__Bacteroidales	f__Prevotellaceae	g__Prevotella_1	s__uncultured_bacterium_g__Prevotella_1	OTU952	322	29	21	94	4	10	187	1	0	0	35	159	189	119	0	1653	298	2	0	3
p__Bacteroidetes	c__Bacteroidia	o__Bacteroidales	f__Prevotellaceae	g__Prevotella_1	s__uncultured_rumen_bacterium_g__Prevotella_1	OTU1501	46	101	297	143	153	37	52	42	59	129	287	232	247	261	117	283	75	90	134	267
p__Bacteroidetes	c__Bacteroidia	o__Bacteroidales	f__Prevotellaceae	g__Prevotella_1	s__uncultured_rumen_bacterium_g__Prevotella_1	OTU216	2557	20	13	32	29	8	20	1	1	8	28	21	12	16	33	26	44	2	4	40
p__Bacteroidetes	c__Bacteroidia	o__Bacteroidales	f__Rikenellaceae	g__Rikenellaceae_RC9_gut_group	s__unclassified_g__Rikenellaceae_RC9_gut_group	OTU57	6	117	98	85	86	17	33	331	2	133	110	264	196	360	146	64	111	206	87	137
p__Bacteroidetes	c__Bacteroidia	o__Bacteroidales	f__Prevotellaceae	g__Prevotellaceae_UCG-001	s__unclassified_g__Prevotellaceae_UCG-001	OTU851	65	498	159	211	327	70	33	103	104	159	5	111	59	63	48	111	194	31	40	68
p__Bacteroidetes	c__Bacteroidia	o__Bacteroidales	f__Prevotellaceae	g__Prevotella_1	s__unclassified_g__Prevotella_1	OTU257	7	35	126	87	66	43	50	36	11	78	278	167	140	118	130	133	246	97	125	191
p__Bacteroidetes	c__Bacteroidia	o__Bacteroidales	f__Prevotellaceae	g__Prevotellaceae_UCG-004	s__uncultured_rumen_bacterium_4C0d-8	OTU1398	56	120	57	125	136	45	73	58	33	115	52	205	84	96	67	203	38	110	133	316
p__Bacteroidetes	c__Bacteroidia	o__Bacteroidales	f__Prevotellaceae	g__Prevotella_1	s__uncultured_rumen_bacterium_g__Prevotella_1	OTU1503	99	60	220	104	112	44	53	21	257	74	88	136	94	104	79	148	61	39	54	251
p__Bacteroidetes	c__Bacteroidia	o__Bacteroidales	f__Prevotellaceae	g__Prevotellaceae_UCG-001	s__uncultured_rumen_bacterium_g__Prevotellaceae_UCG-001	OTU185	73	51	88	116	68	5	50	49	7	47	10	169	89	140	40	194	583	68	78	121
p__Bacteroidetes	c__Bacteroidia	o__Bacteroidales	f__Prevotellaceae	g__Prevotella_1	s__unclassified_g__Prevotella_1	OTU161	228	106	56	140	102	153	108	103	31	140	123	110	44	69	30	145	84	84	43	141
p__Bacteroidetes	c__Bacteroidia	o__Bacteroidales	f__Prevotellaceae	g__unclassified_f__Prevotellaceae	s__unclassified_f__Prevotellaceae	OTU1041	11	169	85	206	186	11	59	168	30	92	0	56	207	81	16	123	98	69	104	162
p__Bacteroidetes	c__Bacteroidia	o__Bacteroidales	f__Prevotellaceae	g__Prevotellaceae_UCG-003	s__uncultured_rumen_bacterium_g__Prevotellaceae_UCG-003	OTU920	5	40	98	69	31	507	15	60	253	36	65	106	73	93	78	113	28	132	43	61
p__Bacteroidetes	c__Bacteroidia	o__Bacteroidales	f__Prevotellaceae	g__Prevotella_1	s__unclassified_g__Prevotella_1	OTU1058	22	102	148	149	58	60	46	54	25	132	55	113	78	109	105	134	259	131	44	64
p__Bacteroidetes	c__Bacteroidia	o__Bacteroidales	f__Prevotellaceae	g__Prevotella_1	s__unclassified_g__Prevotella_1	OTU735	21	52	132	86	137	39	42	71	20	126	144	134	114	121	68	141	59	106	98	164
p__Bacteroidetes	c__Bacteroidia	o__Bacteroidales	f__Prevotellaceae	g__Prevotella_1	s__uncultured_rumen_bacterium_5C0d-11	OTU354	4	81	113	64	63	165	65	207	159	90	21	80	146	182	93	62	38	24	48	130
p__Bacteroidetes	c__Bacteroidia	o__Bacteroidales	f__Prevotellaceae	g__Prevotella_1	s__uncultured_rumen_bacterium_g__Prevotella_1	OTU588	0	37	150	58	38	9	4	83	4	62	37	206	186	157	224	67	15	176	96	142
p__Bacteroidetes	c__Bacteroidia	o__Bacteroidales	f__Prevotellaceae	g__Prevotella_1	s__uncultured_rumen_bacterium_g__Prevotella_1	OTU153	46	53	99	102	50	34	37	34	11	38	269	112	103	107	65	142	93	66	96	100
p__Bacteroidetes	c__Bacteroidia	o__Bacteroidales	f__Prevotellaceae	g__Prevotella_1	s__uncultured_rumen_bacterium_g__Prevotella_1	OTU138	4	50	100	83	84	37	29	57	4	43	252	59	182	48	109	127	37	141	97	80
p__Bacteroidetes	c__Bacteroidia	o__Bacteroidales	f__Prevotellaceae	g__Prevotella_1	s__Prevotella_ruminicola	OTU1463	75	74	168	89	68	12	20	33	10	106	18	160	123	135	35	208	32	81	21	107
p__Bacteroidetes	c__Bacteroidia	o__Bacteroidales	f__Prevotellaceae	g__Prevotella_1	s__Prevotella_bryantii_B14	OTU650	348	52	85	130	13	42	189	15	88	66	29	16	20	12	37	44	138	3	100	145
p__Bacteroidetes	c__Bacteroidia	o__Bacteroidales	f__Prevotellaceae	g__Prevotella_1	s__uncultured_rumen_bacterium_g__Prevotella_1	OTU143	5	43	88	63	96	37	20	24	8	63	502	29	81	24	86	75	46	51	47	107
p__Bacteroidetes	c__Bacteroidia	o__Bacteroidales	f__Prevotellaceae	g__Prevotellaceae_Ga6A1_group	s__uncultured_rumen_bacterium_g__Prevotellaceae_Ga6A1_group	OTU1574	22	132	261	149	64	40	58	21	23	66	12	60	111	45	52	172	7	30	57	107
p__Bacteroidetes	c__Bacteroidia	o__Bacteroidales	f__Prevotellaceae	g__Prevotella_1	s__uncultured_bacterium_g__Prevotella_1	OTU137	8	43	97	58	62	18	43	72	4	23	252	55	126	40	51	90	170	107	86	76
p__Bacteroidetes	c__Bacteroidia	o__Bacteroidales	f__Prevotellaceae	g__Prevotella_1	s__unclassified_g__Prevotella_1	OTU256	5	12	59	29	2	1076	3	22	12	8	1	32	28	68	27	24	24	1	5	43
p__Bacteroidetes	c__Bacteroidia	o__Bacteroidales	f__Bacteroidales_S24-7_group	g__norank_f__Bacteroidales_S24-7_group	s__uncultured_rumen_bacterium_g__norank_f__Bacteroidales_S24-7_group	OTU914	60	155	39	101	57	25	115	94	25	91	42	68	45	100	50	36	201	10	50	72
p__Bacteroidetes	c__Bacteroidia	o__Bacteroidales	f__Bacteroidales_S24-7_group	g__norank_f__Bacteroidales_S24-7_group	s__uncultured_rumen_bacterium_g__norank_f__Bacteroidales_S24-7_group	OTU62	52	137	29	162	63	23	35	72	0	44	119	77	30	104	69	24	282	18	12	53
p__Bacteroidetes	c__Bacteroidia	o__Bacteroidales	f__Prevotellaceae	g__Prevotella_1	s__unclassified_g__Prevotella_1	OTU889	30	63	115	81	29	60	32	66	119	72	54	61	93	47	142	82	53	62	63	74
p__Bacteroidetes	c__Bacteroidia	o__Bacteroidales	f__Prevotellaceae	g__Prevotella_1	s__unclassified_g__Prevotella_1	OTU54	1	12	41	88	39	5	15	95	10	72	86	105	196	75	73	77	46	107	89	142
p__Bacteroidetes	c__Bacteroidia	o__Bacteroidales	f__Bacteroidales_S24-7_group	g__norank_f__Bacteroidales_S24-7_group	s__uncultured_rumen_bacterium_g__norank_f__Bacteroidales_S24-7_group	OTU969	91	116	32	127	105	46	39	32	18	23	171	77	46	112	116	39	63	19	22	59
p__Bacteroidetes	c__Bacteroidia	o__Bacteroidales	f__Bacteroidales_RF16_group	g__norank_f__Bacteroidales_RF16_group	s__uncultured_rumen_bacterium_g__norank_f__Bacteroidales_RF16_group	OTU937	33	64	33	65	11	51	63	258	194	70	63	19	48	39	82	23	26	126	15	34
p__Bacteroidetes	c__Bacteroidia	o__Bacteroidales	f__Bacteroidales_S24-7_group	g__norank_f__Bacteroidales_S24-7_group	s__uncultured_rumen_bacterium_g__norank_f__Bacteroidales_S24-7_group	OTU902	129	174	55	86	42	39	17	54	4	98	79	73	66	112	81	44	10	24	23	98
p__Bacteroidetes	c__Bacteroidia	o__Bacteroidales	f__Prevotellaceae	g__Prevotella_1	s__unclassified_g__Prevotella_1	OTU1548	5	34	103	52	74	13	24	58	6	59	145	57	105	49	73	102	87	111	58	67
p__Bacteroidetes	c__Bacteroidia	o__Bacteroidales	f__Bacteroidales_S24-7_group	g__norank_f__Bacteroidales_S24-7_group	s__uncultured_rumen_bacterium_g__norank_f__Bacteroidales_S24-7_group	OTU1361	0	38	32	59	78	8	10	96	2	38	25	153	55	78	50	86	17	107	108	186
p__Bacteroidetes	c__Bacteroidia	o__Bacteroidales	f__Prevotellaceae	g__Prevotella_1	s__unclassified_g__Prevotella_1	OTU355	22	65	52	92	35	18	68	31	23	27	98	34	115	30	31	116	95	80	56	93
p__Bacteroidetes	c__Bacteroidia	o__Bacteroidales	f__Prevotellaceae	g__Prevotella_1	s__unclassified_g__Prevotella_1	OTU1479	10	35	175	65	69	30	20	10	182	50	52	38	57	42	60	54	74	20	24	93
p__Bacteroidetes	c__Bacteroidia	o__Bacteroidales	f__Prevotellaceae	g__Prevotella_1	s__uncultured_rumen_bacterium_g__Prevotella_1	OTU783	10	25	99	49	41	56	18	32	39	57	77	43	116	51	93	83	34	60	62	101
p__Bacteroidetes	c__Bacteroidia	o__Bacteroidales	f__Prevotellaceae	g__Prevotella_1	s__unclassified_g__Prevotella_1	OTU1422	21	27	176	60	42	5	17	19	22	47	56	55	48	64	69	97	66	36	51	162
p__Bacteroidetes	c__unclassified_p__Bacteroidetes	o__unclassified_p__Bacteroidetes	f__unclassified_p__Bacteroidetes	g__unclassified_p__Bacteroidetes	s__unclassified_p__Bacteroidetes	OTU1500	4	70	50	39	70	1	19	125	0	78	0	105	108	138	84	17	6	55	17	93
p__Bacteroidetes	c__Bacteroidia	o__Bacteroidales	f__Prevotellaceae	g__Prevotella_1	s__unclassified_g__Prevotella_1	OTU1013	18	37	206	70	26	7	21	29	19	22	25	26	64	33	59	64	65	29	37	184
p__Bacteroidetes	c__Bacteroidia	o__Bacteroidales	f__Prevotellaceae	g__Prevotella_1	s__uncultured_rumen_bacterium_g__Prevotella_1	OTU819	11	12	83	50	48	13	16	38	10	23	150	35	68	26	60	105	52	99	51	73
p__Bacteroidetes	c__Bacteroidia	o__Bacteroidales	f__Prevotellaceae	g__Prevotella_1	s__unidentified_rumen_bacterium_12-130	OTU1028	85	60	70	90	83	35	41	26	6	36	7	30	46	19	27	109	83	44	60	60
p__Bacteroidetes	c__Bacteroidia	o__Bacteroidales	f__Prevotellaceae	g__Prevotella_7	s__unclassified_g__Prevotella_7	OTU214	491	0	0	0	0	0	485	0	0	0	0	0	0	0	0	0	0	1	0	0
p__Bacteroidetes	c__Bacteroidia	o__Bacteroidales	f__Prevotellaceae	g__Prevotella_1	s__uncultured_rumen_bacterium_g__Prevotella_1	OTU241	1	41	87	56	48	8	8	41	2	31	91	58	90	50	72	42	24	83	64	59
p__Bacteroidetes	c__Bacteroidia	o__Bacteroidales	f__Prevotellaceae	g__Prevotella_1	s__uncultured_rumen_bacterium_g__Prevotella_1	OTU147	0	20	76	53	28	5	28	16	3	35	114	38	110	39	55	68	83	55	58	64
p__Bacteroidetes	c__Bacteroidia	o__Bacteroidales	f__Bacteroidales_S24-7_group	g__norank_f__Bacteroidales_S24-7_group	s__uncultured_rumen_bacterium_g__norank_f__Bacteroidales_S24-7_group	OTU396	18	145	11	52	65	7	15	65	5	29	28	70	26	118	75	12	105	29	9	28
p__Bacteroidetes	c__Bacteroidia	o__Bacteroidales	f__Prevotellaceae	g__Prevotella_1	s__uncultured_rumen_bacterium_g__Prevotella_1	OTU1490	25	42	58	25	26	15	36	16	10	19	143	16	77	12	41	83	93	21	31	52
p__Bacteroidetes	c__Bacteroidia	o__Bacteroidales	f__Prevotellaceae	g__Prevotella_1	s__unidentified_rumen_bacterium_RC17	OTU1443	64	50	27	60	74	146	17	18	154	27	2	37	7	26	9	11	7	9	22	54
p__Bacteroidetes	c__Bacteroidia	o__Bacteroidales	f__Prevotellaceae	g__Prevotella_1	s__uncultured_rumen_bacterium_g__Prevotella_1	OTU1255	25	19	52	38	39	4	61	36	5	15	66	39	57	33	44	56	40	35	34	111
p__Bacteroidetes	c__Bacteroidia	o__Bacteroidales	f__Prevotellaceae	g__Prevotella_1	s__uncultured_rumen_bacterium_g__Prevotella_1	OTU390	45	47	34	62	70	68	40	25	40	38	10	61	19	26	29	50	11	64	29	39
p__Bacteroidetes	c__Bacteroidia	o__Bacteroidales	f__Prevotellaceae	g__Prevotellaceae_UCG-003	s__uncultured_rumen_bacterium_g__Prevotellaceae_UCG-003	OTU709	0	10	27	18	15	3	0	14	8	44	29	246	69	158	7	46	6	41	21	35
p__Bacteroidetes	c__Bacteroidia	o__Bacteroidales	f__Prevotellaceae	g__Prevotella_1	s__unclassified_g__Prevotella_1	OTU1482	34	26	80	34	18	15	44	20	6	34	2	30	79	79	82	30	72	8	15	81
p__Bacteroidetes	c__Bacteroidia	o__Bacteroidales	f__Prevotellaceae	g__Prevotellaceae_UCG-001	s__uncultured_rumen_bacterium_g__Prevotellaceae_UCG-001	OTU1410	5	24	35	39	48	5	13	5	16	22	37	89	38	57	30	32	90	71	36	88
p__Bacteroidetes	c__Bacteroidia	o__Bacteroidales	f__Prevotellaceae	g__Prevotella_1	s__unclassified_g__Prevotella_1	OTU156	0	25	51	37	17	4	6	39	0	26	57	71	74	50	93	20	4	66	50	56
p__Bacteroidetes	c__Bacteroidia	o__Bacteroidales	f__Prevotellaceae	g__Prevotella_1	s__uncultured_bacterium_g__Prevotella_1	OTU520	1	39	113	40	14	7	14	30	1	21	63	40	26	33	58	12	10	50	45	119
p__Bacteroidetes	c__Bacteroidia	o__Bacteroidales	f__Prevotellaceae	g__Prevotella_1	s__unidentified_rumen_bacterium_RFN93	OTU1484	1	21	41	35	17	6	11	17	1	46	38	162	50	114	15	62	6	14	12	67
p__Bacteroidetes	c__Bacteroidia	o__Bacteroidales	f__Prevotellaceae	g__Prevotella_1	s__uncultured_rumen_bacterium_g__Prevotella_1	OTU75	1	5	45	60	44	2	3	49	2	12	28	20	189	20	70	28	5	86	36	23
p__Bacteroidetes	c__Bacteroidia	o__Bacteroidales	f__Bacteroidales_S24-7_group	g__norank_f__Bacteroidales_S24-7_group	s__uncultured_rumen_bacterium_g__norank_f__Bacteroidales_S24-7_group	OTU332	17	28	10	7	11	6	7	20	1	20	44	58	29	62	42	23	268	8	24	39
p__Bacteroidetes	c__Bacteroidia	o__Bacteroidales	f__Prevotellaceae	g__Prevotella_1	s__unclassified_g__Prevotella_1	OTU814	4	16	45	20	40	4	13	38	6	6	54	25	68	29	53	46	76	96	40	34
p__Bacteroidetes	c__Bacteroidia	o__Bacteroidales	f__Prevotellaceae	g__Prevotella_1	s__unclassified_g__Prevotella_1	OTU642	31	24	57	52	34	31	26	7	78	15	15	32	69	28	15	40	34	42	18	37
p__Bacteroidetes	c__Bacteroidia	o__Bacteroidales	f__Bacteroidales_Incertae_Sedis	g__Phocaeicola	s__uncultured_rumen_bacterium_g__Phocaeicola	OTU921	10	37	11	28	37	44	19	22	21	17	165	44	34	19	22	23	11	35	38	39
p__Bacteroidetes	c__Bacteroidia	o__Bacteroidales	f__Bacteroidales_S24-7_group	g__norank_f__Bacteroidales_S24-7_group	s__uncultured_rumen_bacterium_g__norank_f__Bacteroidales_S24-7_group	OTU403	8	543	7	10	12	2	9	7	0	7	2	12	5	18	2	2	14	1	1	4
p__Bacteroidetes	c__Bacteroidia	o__Bacteroidales	f__Prevotellaceae	g__Prevotellaceae_UCG-001	s__uncultured_rumen_bacterium_g__Prevotellaceae_UCG-001	OTU683	0	17	37	30	21	6	0	37	1	23	33	76	70	50	36	47	1	53	44	83
p__Bacteroidetes	c__Bacteroidia	o__Bacteroidales	f__Prevotellaceae	g__Prevotellaceae_UCG-001	s__uncultured_rumen_bacterium_g__Prevotellaceae_UCG-001	OTU243	8	57	33	37	74	46	6	28	12	17	14	145	11	61	6	31	3	34	14	25
p__Bacteroidetes	c__Bacteroidia	o__Bacteroidales	f__Prevotellaceae	g__Prevotella_1	s__uncultured_rumen_bacterium_g__Prevotella_1	OTU845	0	19	46	28	30	6	11	16	2	27	84	64	53	47	39	74	7	25	29	54
p__Bacteroidetes	c__Bacteroidia	o__Bacteroidales	f__Prevotellaceae	g__Prevotellaceae_UCG-001	s__uncultured_rumen_bacterium_g__Prevotellaceae_UCG-001	OTU1505	0	35	25	11	45	56	1	32	6	13	39	140	32	65	30	30	0	29	7	40
p__Bacteroidetes	c__Bacteroidia	o__Bacteroidales	f__Prevotellaceae	g__Prevotella_1	s__uncultured_bacterium_g__Prevotella_1	OTU1020	24	18	24	46	75	46	19	25	12	12	12	42	18	19	13	42	71	44	25	47
p__Bacteroidetes	c__Bacteroidia	o__Bacteroidales	f__Rikenellaceae	g__Rikenellaceae_RC9_gut_group	s__unclassified_g__Rikenellaceae_RC9_gut_group	OTU145	29	12	25	14	6	28	38	35	1	7	182	3	79	7	57	16	25	17	26	16
p__Bacteroidetes	c__Bacteroidia	o__Bacteroidales	f__Prevotellaceae	g__Prevotella_1	s__uncultured_rumen_bacterium_g__Prevotella_1	OTU1465	3	88	33	52	51	0	9	21	1	34	3	44	22	26	11	30	28	53	42	64
p__Bacteroidetes	c__Bacteroidia	o__Bacteroidales	f__Prevotellaceae	g__Prevotella_1	s__uncultured_bacterium_g__Prevotella_1	OTU1475	3	29	78	34	15	7	18	34	2	17	87	22	39	18	38	18	16	14	31	90
p__Bacteroidetes	c__Bacteroidia	o__Bacteroidales	f__Prevotellaceae	g__Prevotella_1	s__uncultured_rumen_bacterium_g__Prevotella_1	OTU780	6	10	37	21	32	8	8	42	13	55	17	50	31	32	36	53	16	74	33	34
p__Bacteroidetes	c__Bacteroidia	o__Bacteroidales	f__Prevotellaceae	g__Prevotella_1	s__uncultured_rumen_bacterium_g__Prevotella_1	OTU326	0	13	26	40	18	26	13	8	7	22	165	11	31	16	18	34	33	23	30	65
p__Bacteroidetes	c__Bacteroidia	o__Bacteroidales	f__Prevotellaceae	g__Prevotella_1	s__unclassified_g__Prevotella_1	OTU649	2	16	36	24	54	8	17	43	6	10	53	12	32	5	24	13	56	108	19	61
p__Bacteroidetes	c__Bacteroidia	o__Bacteroidales	f__Prevotellaceae	g__Prevotella_1	s__unclassified_g__Prevotella_1	OTU1036	34	49	19	67	55	2	38	38	1	27	14	18	17	6	16	29	66	20	29	44
p__Bacteroidetes	c__Bacteroidia	o__Bacteroidales	f__Bacteroidales_BS11_gut_group	g__norank_f__Bacteroidales_BS11_gut_group	s__Bacteroidales_bacterium_Bact_22	OTU157	0	0	0	0	0	64	0	0	0	0	510	0	0	1	0	0	0	1	0	0
p__Bacteroidetes	c__Bacteroidia	o__Bacteroidales	f__Prevotellaceae	g__Prevotella_7	s__uncultured_rumen_bacterium_g__Prevotella_7	OTU1435	114	4	0	25	2	0	365	1	30	0	8	0	1	0	1	1	18	0	5	1
p__Bacteroidetes	c__Bacteroidia	o__Bacteroidales	f__Prevotellaceae	g__Prevotella_1	s__uncultured_bacterium_g__Prevotella_1	OTU897	22	26	22	59	45	88	15	17	53	18	5	9	17	5	20	23	24	37	18	33
p__Bacteroidetes	c__Bacteroidia	o__Bacteroidales	f__Prevotellaceae	g__Prevotella_7	s__unclassified_g__Prevotella_7	OTU218	201	0	0	16	1	0	318	0	0	0	0	0	0	0	0	0	5	0	0	0
p__Bacteroidetes	c__Bacteroidia	o__Bacteroidales	f__Prevotellaceae	g__norank_f__Prevotellaceae	s__uncultured_rumen_bacterium_g__norank_f__Prevotellaceae	OTU1032	4	67	25	44	81	51	0	26	41	10	12	8	38	8	8	26	32	4	9	26
p__Bacteroidetes	c__Bacteroidia	o__Bacteroidales	f__Bacteroidales_S24-7_group	g__norank_f__Bacteroidales_S24-7_group	s__uncultured_rumen_bacterium_g__norank_f__Bacteroidales_S24-7_group	OTU713	8	66	17	19	37	7	4	35	5	13	47	35	22	44	89	13	22	7	6	23
p__Bacteroidetes	c__Bacteroidia	o__Bacteroidales	f__Prevotellaceae	g__Prevotella_1	s__uncultured_rumen_bacterium_g__Prevotella_1	OTU818	0	15	40	20	21	4	44	10	8	25	23	25	49	15	10	47	112	13	13	23
p__Bacteroidetes	c__Bacteroidia	o__Bacteroidales	f__Bacteroidales_BS11_gut_group	g__norank_f__Bacteroidales_BS11_gut_group	s__uncultured_bacterium_g__norank_f__Bacteroidales_BS11_gut_group	OTU51	1	27	28	42	27	34	1	37	2	83	16	24	22	41	22	20	16	16	26	27
p__Bacteroidetes	c__Bacteroidia	o__Bacteroidales	f__Bacteroidales_BS11_gut_group	g__norank_f__Bacteroidales_BS11_gut_group	s__uncultured_rumen_bacterium_g__norank_f__Bacteroidales_BS11_gut_group	OTU112	24	20	13	13	6	20	86	24	10	14	93	13	54	13	7	10	56	7	16	12
p__Bacteroidetes	c__Bacteroidia	o__Bacteroidales	f__Bacteroidales_S24-7_group	g__norank_f__Bacteroidales_S24-7_group	s__uncultured_rumen_bacterium_g__norank_f__Bacteroidales_S24-7_group	OTU397	23	42	10	28	34	9	41	25	1	25	25	33	19	40	30	7	75	8	11	22
p__Bacteroidetes	c__Bacteroidetes_VC2.1_Bac22	o__norank_c__Bacteroidetes_VC2.1_Bac22	f__norank_c__Bacteroidetes_VC2.1_Bac22	g__norank_c__Bacteroidetes_VC2.1_Bac22	s__uncultured_rumen_bacterium_g__norank_c__Bacteroidetes_VC2.1_Bac22	OTU553	53	25	19	23	8	10	56	54	46	20	14	15	50	46	6	15	17	5	5	16
p__Bacteroidetes	c__Bacteroidia	o__Bacteroidales	f__Prevotellaceae	g__Prevotella_1	s__unclassified_g__Prevotella_1	OTU1506	9	13	30	23	49	4	6	8	3	7	12	30	38	24	36	34	19	15	16	95
p__Bacteroidetes	c__Bacteroidia	o__Bacteroidales	f__Prevotellaceae	g__Prevotella_1	s__unclassified_g__Prevotella_1	OTU250	0	11	38	37	24	2	2	14	1	39	14	38	42	24	40	26	5	44	20	45
p__Bacteroidetes	c__Bacteroidia	o__Bacteroidales	f__Prevotellaceae	g__Prevotellaceae_UCG-003	s__uncultured_rumen_bacterium_g__Prevotellaceae_UCG-003	OTU210	20	25	14	21	22	5	17	13	2	10	95	35	10	14	7	40	36	30	16	30
p__Bacteroidetes	c__Bacteroidia	o__Bacteroidales	f__Bacteroidales_BS11_gut_group	g__norank_f__Bacteroidales_BS11_gut_group	s__uncultured_bacterium_g__norank_f__Bacteroidales_BS11_gut_group	OTU1082	1	6	10	31	7	26	23	0	0	16	200	8	22	19	25	20	13	5	19	7
p__Bacteroidetes	c__Bacteroidia	o__Bacteroidales	f__Prevotellaceae	g__Prevotella_1	s__uncultured_rumen_bacterium_g__Prevotella_1	OTU132	3	6	30	24	39	10	21	17	13	12	45	12	39	11	35	36	14	26	15	49
p__Bacteroidetes	c__Bacteroidia	o__Bacteroidales	f__Bacteroidales_S24-7_group	g__norank_f__Bacteroidales_S24-7_group	s__unclassified_g__norank_f__Bacteroidales_S24-7_group	OTU681	11	35	26	63	22	13	61	23	0	12	39	15	5	23	35	6	16	17	21	9
p__Bacteroidetes	c__Bacteroidia	o__Bacteroidales	f__Bacteroidales_S24-7_group	g__norank_f__Bacteroidales_S24-7_group	s__uncultured_rumen_bacterium_g__norank_f__Bacteroidales_S24-7_group	OTU910	15	31	21	60	40	1	4	17	1	30	40	24	18	30	20	26	18	24	8	22
p__Bacteroidetes	c__Bacteroidia	o__Bacteroidales	f__Prevotellaceae	g__Prevotella_1	s__unclassified_g__Prevotella_1	OTU265	0	17	42	21	8	1	1	33	0	15	3	25	63	10	23	25	3	87	19	45
p__Bacteroidetes	c__Bacteroidia	o__Bacteroidales	f__Prevotellaceae	g__Prevotella_1	s__uncultured_bacterium_g__Prevotella_1	OTU958	0	14	26	22	21	6	0	18	3	20	7	33	54	32	28	18	10	49	26	50
p__Bacteroidetes	c__Bacteroidia	o__Bacteroidales	f__Bacteroidales_S24-7_group	g__norank_f__Bacteroidales_S24-7_group	s__uncultured_rumen_bacterium_g__norank_f__Bacteroidales_S24-7_group	OTU267	29	45	13	30	36	4	11	43	1	27	11	33	11	29	27	10	31	18	9	14
p__Bacteroidetes	c__Bacteroidia	o__Bacteroidales	f__Prevotellaceae	g__Prevotella_1	s__unclassified_g__Prevotella_1	OTU832	5	15	52	11	19	84	1	9	15	45	1	12	15	19	15	50	13	2	5	40
p__Bacteroidetes	c__Bacteroidia	o__Bacteroidales	f__Prevotellaceae	g__Prevotella_1	s__uncultured_rumen_bacterium_g__Prevotella_1	OTU1450	0	18	17	11	20	0	2	12	7	30	26	47	50	22	23	26	0	51	9	43
p__Bacteroidetes	c__Bacteroidia	o__Bacteroidales	f__Bacteroidales_S24-7_group	g__norank_f__Bacteroidales_S24-7_group	s__uncultured_rumen_bacterium_g__norank_f__Bacteroidales_S24-7_group	OTU970	13	53	9	13	17	6	1	47	0	12	23	35	12	65	41	15	0	21	14	9
p__Bacteroidetes	c__Bacteroidia	o__Bacteroidales	f__Prevotellaceae	g__Prevotella_7	s__uncultured_bacterium_g__Prevotella_7	OTU739	82	5	0	95	1	0	196	0	2	1	0	0	0	0	0	0	15	0	5	1
p__Bacteroidetes	c__Bacteroidia	o__Bacteroidales	f__Prevotellaceae	g__Prevotellaceae_UCG-003	s__uncultured_rumen_bacterium_g__Prevotellaceae_UCG-003	OTU193	9	25	16	28	23	9	14	9	4	18	26	42	21	33	13	29	19	26	10	28
p__Bacteroidetes	c__Bacteroidia	o__Bacteroidales	f__Prevotellaceae	g__Prevotella_1	s__uncultured_bacterium_g__Prevotella_1	OTU246	18	43	26	49	40	5	26	8	9	20	12	16	10	11	7	25	29	11	15	19
p__Bacteroidetes	c__Bacteroidia	o__Bacteroidales	f__Prevotellaceae	g__Prevotella_1	s__uncultured_rumen_bacterium_g__Prevotella_1	OTU1448	4	13	29	8	21	2	4	24	32	28	6	57	9	36	13	17	4	43	3	45
p__Bacteroidetes	c__Bacteroidia	o__Bacteroidales	f__Prevotellaceae	g__unclassified_f__Prevotellaceae	s__unclassified_f__Prevotellaceae	OTU824	11	31	22	26	28	1	10	17	3	13	39	2	12	0	7	11	110	18	10	21
p__Bacteroidetes	c__Bacteroidia	o__Bacteroidales	f__Rikenellaceae	g__Rikenellaceae_RC9_gut_group	s__uncultured_rumen_bacterium_g__Rikenellaceae_RC9_gut_group	OTU802	0	11	13	16	11	2	5	34	0	22	23	30	47	52	35	7	4	25	14	33
p__Bacteroidetes	c__Bacteroidia	o__Bacteroidales	f__Bacteroidales_BS11_gut_group	g__norank_f__Bacteroidales_BS11_gut_group	s__uncultured_rumen_bacterium_g__norank_f__Bacteroidales_BS11_gut_group	OTU159	0	19	19	17	10	37	25	16	9	1	103	2	39	7	30	5	20	4	4	8
p__Bacteroidetes	c__Bacteroidia	o__Bacteroidales	f__norank_o__Bacteroidales	g__norank_o__Bacteroidales	s__uncultured_rumen_bacterium_g__norank_o__Bacteroidales	OTU149	18	32	25	34	22	4	16	8	1	7	77	15	15	14	9	23	8	4	16	19
p__Bacteroidetes	c__Bacteroidia	o__Bacteroidales	f__Prevotellaceae	g__Prevotella_7	s__Prevotella_albensis	OTU140	39	7	8	22	8	16	58	1	3	3	117	1	5	0	2	6	41	0	13	16
p__Bacteroidetes	c__Bacteroidia	o__Bacteroidales	f__Bacteroidales_BS11_gut_group	g__norank_f__Bacteroidales_BS11_gut_group	s__uncultured_rumen_bacterium_g__norank_f__Bacteroidales_BS11_gut_group	OTU812	7	12	9	14	3	9	21	18	0	7	121	1	7	4	24	8	70	11	12	5
p__Bacteroidetes	c__Bacteroidia	o__Bacteroidales	f__Bacteroidales_S24-7_group	g__norank_f__Bacteroidales_S24-7_group	s__uncultured_rumen_bacterium_g__norank_f__Bacteroidales_S24-7_group	OTU207	15	16	8	13	15	1	78	22	0	13	5	20	2	22	12	5	95	2	8	6
p__Bacteroidetes	c__Bacteroidia	o__Bacteroidales	f__Prevotellaceae	g__Prevotella_1	s__unclassified_g__Prevotella_1	OTU139	0	25	21	18	20	3	5	10	10	25	46	30	13	29	8	30	8	30	9	17
p__Bacteroidetes	c__Bacteroidia	o__Bacteroidales	f__Prevotellaceae	g__Prevotellaceae_UCG-001	s__uncultured_rumen_bacterium_g__Prevotellaceae_UCG-001	OTU727	18	3	16	36	59	0	10	14	15	31	7	32	5	14	5	19	13	19	19	18
p__Bacteroidetes	c__Bacteroidia	o__Bacteroidales	f__Prevotellaceae	g__unclassified_f__Prevotellaceae	s__unclassified_f__Prevotellaceae	OTU325	10	18	20	7	7	20	11	15	10	14	0	15	23	28	47	25	29	5	9	39
p__Bacteroidetes	c__Bacteroidia	o__Bacteroidales	f__Prevotellaceae	g__Prevotellaceae_UCG-004	s__uncultured_rumen_bacterium_g__Prevotellaceae_UCG-004	OTU741	14	25	10	32	42	3	19	11	0	18	30	24	22	10	7	21	29	6	11	17
p__Bacteroidetes	c__Bacteroidia	o__Bacteroidales	f__Prevotellaceae	g__Prevotellaceae_UCG-003	s__unclassified_g__Prevotellaceae_UCG-003	OTU930	0	20	8	13	16	5	8	9	0	22	49	33	35	16	19	4	31	26	15	20
p__Bacteroidetes	c__Bacteroidia	o__Bacteroidales	f__Prevotellaceae	g__Prevotella_1	s__unclassified_g__Prevotella_1	OTU1019	31	24	16	28	32	6	12	10	29	21	4	21	7	13	4	23	14	7	24	22
p__Bacteroidetes	c__Bacteroidia	o__Bacteroidales	f__Prevotellaceae	g__Prevotellaceae_NK3B31_group	s__uncultured_rumen_bacterium_g__Prevotellaceae_NK3B31_group	OTU148	13	26	9	35	26	16	17	9	39	17	9	23	7	7	10	18	20	3	16	27
p__Bacteroidetes	c__Bacteroidia	o__Bacteroidales	f__Prevotellaceae	g__Prevotella_1	s__uncultured_rumen_bacterium_g__Prevotella_1	OTU52	3	9	21	19	16	10	5	22	5	12	28	17	18	4	20	39	25	31	14	24
p__Bacteroidetes	c__Bacteroidia	o__Bacteroidales	f__Prevotellaceae	g__Prevotella_1	s__unclassified_g__Prevotella_1	OTU966	0	3	2	15	10	204	3	4	8	9	1	17	4	8	1	8	12	7	6	17
p__Bacteroidetes	c__Bacteroidia	o__Bacteroidales	f__Prevotellaceae	g__Prevotella_1	s__uncultured_rumen_bacterium_g__Prevotella_1	OTU811	2	11	33	19	18	5	9	2	8	15	49	5	26	5	10	30	29	13	8	33
p__Bacteroidetes	c__Bacteroidia	o__Bacteroidales	f__Bacteroidales_BS11_gut_group	g__norank_f__Bacteroidales_BS11_gut_group	s__uncultured_bacterium_g__norank_f__Bacteroidales_BS11_gut_group	OTU87	0	18	12	28	14	12	5	43	0	16	14	28	12	32	18	9	12	18	6	28
p__Bacteroidetes	c__Bacteroidia	o__Bacteroidales	f__Bacteroidales_S24-7_group	g__norank_f__Bacteroidales_S24-7_group	s__uncultured_rumen_bacterium_g__norank_f__Bacteroidales_S24-7_group	OTU915	17	19	12	31	20	22	24	21	5	28	2	12	9	28	8	14	27	6	5	10
p__Bacteroidetes	c__Bacteroidia	o__Bacteroidales	f__Prevotellaceae	g__Prevotella_1	s__unclassified_g__Prevotella_1	OTU179	15	21	10	33	20	2	16	17	7	6	17	16	12	10	13	17	6	23	27	26
p__Bacteroidetes	c__Bacteroidia	o__Bacteroidales	f__Prevotellaceae	g__unclassified_f__Prevotellaceae	s__unclassified_f__Prevotellaceae	OTU1018	0	10	0	1	12	0	23	0	49	4	1	10	0	26	8	0	26	1	33	106
p__Bacteroidetes	c__Bacteroidia	o__Bacteroidales	f__Bacteroidales_S24-7_group	g__norank_f__Bacteroidales_S24-7_group	s__uncultured_rumen_bacterium_g__norank_f__Bacteroidales_S24-7_group	OTU234	2	21	9	9	17	8	9	12	2	19	47	26	13	21	30	13	33	2	4	12
p__Bacteroidetes	c__Bacteroidia	o__Bacteroidales	f__Rikenellaceae	g__U29-B03	s__uncultured_bacterium_g__U29-B03	OTU367	7	8	8	26	27	0	12	20	0	16	9	30	15	16	15	11	4	48	14	17
p__Bacteroidetes	c__Bacteroidia	o__Bacteroidales	f__Rikenellaceae	g__Rikenellaceae_RC9_gut_group	s__uncultured_rumen_bacterium_g__Rikenellaceae_RC9_gut_group	OTU122	3	3	37	2	1	17	5	19	1	7	90	2	62	9	8	5	9	8	9	5
p__Bacteroidetes	c__Bacteroidia	o__Bacteroidales	f__Prevotellaceae	g__Prevotella_1	s__unclassified_g__Prevotella_1	OTU56	0	24	20	21	3	5	13	8	15	9	41	4	36	6	15	16	8	10	19	26
p__Bacteroidetes	c__Bacteroidia	o__Bacteroidales	f__Rikenellaceae	g__Rikenellaceae_RC9_gut_group	s__unidentified_rumen_bacterium_RF15	OTU359	9	8	11	6	4	9	6	27	0	17	33	30	17	26	30	4	13	20	9	15
p__Bacteroidetes	c__Bacteroidia	o__Bacteroidales	f__Prevotellaceae	g__Prevotella_1	s__unclassified_g__Prevotella_1	OTU1030	4	15	27	18	19	7	5	8	7	26	28	5	14	10	12	19	9	18	13	27
p__Bacteroidetes	c__Bacteroidia	o__Bacteroidales	f__Bacteroidales_UCG-001	g__norank_f__Bacteroidales_UCG-001	s__uncultured_rumen_bacterium_g__norank_f__Bacteroidales_UCG-001	OTU162	0	3	12	3	5	11	4	12	0	4	189	2	4	3	3	1	1	25	4	4
p__Bacteroidetes	c__Bacteroidia	o__Bacteroidales	f__Bacteroidales_S24-7_group	g__norank_f__Bacteroidales_S24-7_group	s__uncultured_rumen_bacterium_g__norank_f__Bacteroidales_S24-7_group	OTU343	13	32	7	16	29	0	12	23	1	36	3	12	5	28	6	2	42	3	7	8
p__Bacteroidetes	c__Bacteroidia	o__Bacteroidales	f__Rikenellaceae	g__Rikenellaceae_RC9_gut_group	s__unidentified_rumen_bacterium_RF36	OTU599	12	18	13	10	11	3	13	14	0	18	16	25	10	40	17	4	16	13	18	14
p__Bacteroidetes	c__Bacteroidia	o__Bacteroidales	f__Bacteroidales_RF16_group	g__norank_f__Bacteroidales_RF16_group	s__uncultured_rumen_bacterium_g__norank_f__Bacteroidales_RF16_group	OTU1428	19	7	6	6	1	33	40	11	60	5	36	2	4	8	7	10	11	9	3	6
p__Bacteroidetes	c__Bacteroidia	o__Bacteroidales	f__Bacteroidales_S24-7_group	g__norank_f__Bacteroidales_S24-7_group	s__uncultured_rumen_bacterium_g__norank_f__Bacteroidales_S24-7_group	OTU1337	0	11	10	16	16	1	0	14	0	13	7	28	12	19	15	11	0	26	32	52
p__Bacteroidetes	c__Bacteroidia	o__Bacteroidales	f__Bacteroidales_BS11_gut_group	g__norank_f__Bacteroidales_BS11_gut_group	s__uncultured_rumen_bacterium_g__norank_f__Bacteroidales_BS11_gut_group	OTU5	0	12	12	20	12	11	0	24	1	13	17	20	24	28	23	15	3	7	16	22
p__Bacteroidetes	c__Bacteroidia	o__Bacteroidales	f__Bacteroidales_BS11_gut_group	g__norank_f__Bacteroidales_BS11_gut_group	s__uncultured_rumen_bacterium_g__norank_f__Bacteroidales_BS11_gut_group	OTU606	0	11	14	11	13	17	11	51	6	10	32	16	13	21	21	3	5	8	3	14
p__Bacteroidetes	c__Bacteroidia	o__Bacteroidales	f__Bacteroidales_BS11_gut_group	g__norank_f__Bacteroidales_BS11_gut_group	s__uncultured_rumen_bacterium_g__norank_f__Bacteroidales_BS11_gut_group	OTU1242	0	0	0	0	0	0	0	267	11	0	0	0	0	0	0	0	0	2	0	0
p__Bacteroidetes	c__Bacteroidia	o__Bacteroidales	f__Rikenellaceae	g__Rikenellaceae_RC9_gut_group	s__uncultured_rumen_bacterium_g__Rikenellaceae_RC9_gut_group	OTU831	10	17	7	16	11	6	20	18	0	12	21	9	14	16	28	16	15	18	13	11
p__Bacteroidetes	c__Bacteroidia	o__Bacteroidales	f__Prevotellaceae	g__Prevotella_1	s__uncultured_rumen_bacterium_g__Prevotella_1	OTU1393	8	10	19	15	12	4	15	0	1	8	18	17	10	16	10	67	36	1	2	8
p__Bacteroidetes	c__Bacteroidia	o__Bacteroidales	f__Prevotellaceae	g__Prevotella_1	s__uncultured_bacterium_g__Prevotella_1	OTU1502	3	23	3	22	36	16	8	9	3	18	11	35	2	26	13	8	5	4	7	24
p__Bacteroidetes	c__Bacteroidia	o__Bacteroidales	f__Prevotellaceae	g__unclassified_f__Prevotellaceae	s__unclassified_f__Prevotellaceae	OTU1489	0	8	18	1	2	1	0	8	1	17	0	24	46	46	31	3	0	18	15	35
p__Bacteroidetes	c__Bacteroidia	o__Bacteroidales	f__Rikenellaceae	g__Rikenellaceae_RC9_gut_group	s__uncultured_rumen_bacterium_g__Rikenellaceae_RC9_gut_group	OTU384	6	3	18	3	7	2	13	8	0	11	3	10	17	27	31	8	51	22	10	23
p__Bacteroidetes	c__Bacteroidia	o__Bacteroidales	f__Prevotellaceae	g__Prevotella_1	s__rumen_bacterium_R-9	OTU667	7	7	17	13	12	8	4	7	8	7	32	8	20	11	22	33	20	17	5	10
p__Bacteroidetes	c__Bacteroidia	o__Bacteroidales	f__Prevotellaceae	g__Prevotella_1	s__uncultured_rumen_bacterium_g__Prevotella_1	OTU898	0	11	7	2	7	4	0	1	25	31	0	44	5	24	0	15	1	0	8	83
p__Bacteroidetes	c__Bacteroidia	o__Bacteroidales	f__Prevotellaceae	g__Prevotellaceae_UCG-003	s__uncultured_rumen_bacterium_g__Prevotellaceae_UCG-003	OTU900	0	16	26	20	29	8	2	12	2	10	7	21	10	21	11	10	19	17	9	15
p__Bacteroidetes	c__Bacteroidia	o__Bacteroidales	f__Prevotellaceae	g__Prevotella_1	s__unclassified_g__Prevotella_1	OTU596	8	13	6	11	19	11	5	15	15	5	1	20	4	14	6	25	14	47	8	17
p__Bacteroidetes	c__Bacteroidia	o__Bacteroidales	f__Prevotellaceae	g__unclassified_f__Prevotellaceae	s__unclassified_f__Prevotellaceae	OTU1483	0	0	15	3	7	0	0	25	0	7	0	6	29	7	43	0	0	36	25	61
p__Bacteroidetes	c__Bacteroidia	o__Bacteroidales	f__Prevotellaceae	g__Prevotella_1	s__unclassified_g__Prevotella_1	OTU260	0	7	28	5	11	0	1	6	0	5	26	23	29	21	14	9	18	28	12	20
p__Bacteroidetes	c__Bacteroidia	o__Bacteroidales	f__Prevotellaceae	g__Prevotella_1	s__unclassified_g__Prevotella_1	OTU744	15	19	8	17	19	0	7	4	4	22	7	33	15	12	4	18	14	18	10	12
p__Bacteroidetes	c__Bacteroidia	o__Bacteroidales	f__Prevotellaceae	g__Prevotella_1	s__unidentified_rumen_bacterium_RF31	OTU1486	0	8	18	5	16	8	0	12	2	16	1	12	10	9	27	23	0	39	12	39
p__Bacteroidetes	c__Bacteroidia	o__Bacteroidales	f__Prevotellaceae	g__Prevotella_1	s__uncultured_rumen_bacterium_g__Prevotella_1	OTU1046	3	5	15	12	5	1	12	3	0	0	6	7	30	1	4	17	114	1	2	18
p__Bacteroidetes	c__Bacteroidia	o__Bacteroidales	f__Prevotellaceae	g__Prevotella_1	s__uncultured_bacterium_g__Prevotella_1	OTU820	0	5	11	13	11	3	7	19	3	3	32	11	17	5	12	20	29	17	25	12
p__Bacteroidetes	c__Bacteroidia	o__Bacteroidales	f__Bacteroidales_BS11_gut_group	g__norank_f__Bacteroidales_BS11_gut_group	s__uncultured_rumen_bacterium_g__norank_f__Bacteroidales_BS11_gut_group	OTU604	0	15	14	5	20	5	1	35	2	37	4	17	19	24	23	8	1	11	1	12
p__Bacteroidetes	c__Bacteroidia	o__Bacteroidales	f__Prevotellaceae	g__Prevotellaceae_UCG-003	s__uncultured_rumen_bacterium_g__Prevotellaceae_UCG-003	OTU929	2	13	9	26	17	6	10	15	4	23	13	27	19	12	3	10	7	19	7	8
p__Bacteroidetes	c__Bacteroidia	o__Bacteroidales	f__Prevotellaceae	g__unclassified_f__Prevotellaceae	s__unclassified_f__Prevotellaceae	OTU638	0	67	5	35	29	0	6	2	14	33	1	2	5	3	0	1	8	0	13	25
p__Bacteroidetes	c__Bacteroidia	o__Bacteroidales	f__Rikenellaceae	g__Rikenellaceae_RC9_gut_group	s__uncultured_rumen_bacterium_g__Rikenellaceae_RC9_gut_group	OTU119	0	21	13	8	10	5	4	27	1	15	11	22	12	30	12	6	5	12	13	21
p__Bacteroidetes	c__Bacteroidia	o__Bacteroidales	f__Prevotellaceae	g__Prevotellaceae_UCG-001	s__uncultured_rumen_bacterium_g__Prevotellaceae_UCG-001	OTU750	2	4	29	20	11	3	3	13	10	4	11	11	25	11	4	10	25	13	21	14
p__Bacteroidetes	c__Bacteroidia	o__Bacteroidales	f__Rikenellaceae	g__Rikenellaceae_RC9_gut_group	s__uncultured_rumen_bacterium_g__Rikenellaceae_RC9_gut_group	OTU131	0	7	14	11	12	6	3	12	1	4	20	23	17	35	31	5	5	15	9	13
p__Bacteroidetes	c__Bacteroidia	o__Bacteroidales	f__Bacteroidales_UCG-001	g__norank_f__Bacteroidales_UCG-001	s__uncultured_rumen_bacterium_g__norank_f__Bacteroidales_UCG-001	OTU368	0	13	4	5	12	13	2	16	2	6	112	4	3	6	13	6	1	12	3	9
p__Bacteroidetes	c__Bacteroidia	o__Bacteroidales	f__Prevotellaceae	g__Prevotellaceae_UCG-001	s__uncultured_rumen_bacterium_g__Prevotellaceae_UCG-001	OTU116	1	3	11	5	20	6	0	45	2	7	14	38	10	20	4	3	1	15	13	22
p__Bacteroidetes	c__Bacteroidia	o__Bacteroidales	f__Bacteroidales_S24-7_group	g__norank_f__Bacteroidales_S24-7_group	s__uncultured_rumen_bacterium_g__norank_f__Bacteroidales_S24-7_group	OTU101	7	1	4	13	28	8	9	22	2	15	19	18	11	23	12	2	24	17	1	3
p__Bacteroidetes	c__Bacteroidia	o__Bacteroidales	f__Prevotellaceae	g__Prevotellaceae_UCG-003	s__unclassified_g__Prevotellaceae_UCG-003	OTU389	0	18	2	29	5	3	0	4	2	0	23	22	49	23	6	22	8	13	4	5
p__Bacteroidetes	c__Bacteroidia	o__Bacteroidales	f__Prevotellaceae	g__Prevotella_1	s__unclassified_g__Prevotella_1	OTU38	0	11	21	9	11	1	8	3	1	26	3	17	7	14	20	8	24	1	21	31
p__Bacteroidetes	c__Bacteroidia	o__Bacteroidales	f__Prevotellaceae	g__Prevotella_1	s__uncultured_rumen_bacterium_g__Prevotella_1	OTU61	0	3	12	21	2	3	0	9	3	9	31	28	18	27	25	4	0	20	3	17
p__Bacteroidetes	c__Bacteroidia	o__Bacteroidales	f__Prevotellaceae	g__Prevotellaceae_UCG-001	s__uncultured_rumen_bacterium_g__Prevotellaceae_UCG-001	OTU809	0	3	4	6	15	68	1	6	7	9	4	6	4	5	4	13	40	18	8	13
p__Bacteroidetes	c__Bacteroidia	o__Bacteroidales	f__Prevotellaceae	g__Prevotella_1	s__unclassified_g__Prevotella_1	OTU1461	2	10	14	14	26	6	4	7	1	8	22	9	11	8	8	25	11	16	9	23
p__Bacteroidetes	c__Bacteroidia	o__Bacteroidales	f__Bacteroidales_S24-7_group	g__norank_f__Bacteroidales_S24-7_group	s__uncultured_rumen_bacterium_g__norank_f__Bacteroidales_S24-7_group	OTU182	97	30	4	4	1	0	7	0	0	25	4	4	1	7	0	7	33	1	2	6
p__Bacteroidetes	c__Bacteroidia	o__Bacteroidales	f__Prevotellaceae	g__Prevotellaceae_UCG-001	s__uncultured_bacterium_g__Prevotellaceae_UCG-001	OTU1328	0	3	10	3	17	4	4	9	4	7	31	12	21	10	10	9	30	10	11	25
p__Bacteroidetes	c__Bacteroidia	o__Bacteroidales	f__Prevotellaceae	g__Prevotella_1	s__uncultured_rumen_bacterium_g__Prevotella_1	OTU909	15	16	24	28	18	17	2	1	7	2	16	8	5	6	9	18	5	5	19	8
p__Bacteroidetes	c__Bacteroidia	o__Bacteroidales	f__Rikenellaceae	g__Rikenellaceae_RC9_gut_group	s__uncultured_rumen_bacterium_g__Rikenellaceae_RC9_gut_group	OTU736	0	6	17	10	5	7	3	31	0	6	31	13	31	12	4	7	8	10	8	13
p__Bacteroidetes	c__Bacteroidia	o__Bacteroidales	f__Prevotellaceae	g__Prevotella_1	s__uncultured_rumen_bacterium_g__Prevotella_1	OTU1033	4	2	4	6	4	0	20	3	0	2	15	17	17	12	13	10	65	10	12	3
p__Bacteroidetes	c__Bacteroidia	o__Bacteroidales	f__Bacteroidales_BS11_gut_group	g__norank_f__Bacteroidales_BS11_gut_group	s__unclassified_g__norank_f__Bacteroidales_BS11_gut_group	OTU358	0	8	1	5	8	2	4	24	1	10	1	34	0	37	19	6	11	15	15	14
p__Bacteroidetes	c__Bacteroidia	o__Bacteroidales	f__Bacteroidales_BS11_gut_group	g__norank_f__Bacteroidales_BS11_gut_group	s__uncultured_rumen_bacterium_g__norank_f__Bacteroidales_BS11_gut_group	OTU155	1	14	11	10	5	18	11	20	5	13	4	22	8	29	12	4	0	2	10	14
p__Bacteroidetes	c__Bacteroidia	o__Bacteroidales	f__Prevotellaceae	g__Prevotellaceae_UCG-001	s__uncultured_bacterium_g__Prevotellaceae_UCG-001	OTU699	0	18	3	18	16	1	10	5	9	3	11	0	26	1	6	10	17	33	7	16
p__Bacteroidetes	c__Bacteroidia	o__Bacteroidales	f__Prevotellaceae	g__Prevotella_1	s__unclassified_g__Prevotella_1	OTU1391	0	3	20	10	2	5	0	8	1	13	5	13	26	12	17	7	0	15	17	36
p__Bacteroidetes	c__Bacteroidia	o__Bacteroidales	f__Prevotellaceae	g__Prevotella_1	s__unidentified_rumen_bacterium_12-12	OTU154	11	5	12	19	12	2	17	6	2	3	17	4	8	3	7	26	13	18	12	12
p__Bacteroidetes	c__Bacteroidia	o__Bacteroidales	f__Prevotellaceae	g__Prevotella_1	s__uncultured_bacterium_g__Prevotella_1	OTU646	0	12	7	7	13	1	2	13	1	14	1	26	10	20	14	25	0	10	9	21
p__Bacteroidetes	c__Bacteroidetes_VC2.1_Bac22	o__norank_c__Bacteroidetes_VC2.1_Bac22	f__norank_c__Bacteroidetes_VC2.1_Bac22	g__norank_c__Bacteroidetes_VC2.1_Bac22	s__uncultured_rumen_bacterium_g__norank_c__Bacteroidetes_VC2.1_Bac22	OTU117	0	0	1	3	2	20	1	10	0	2	119	1	8	1	9	1	12	5	4	5
p__Bacteroidetes	c__Bacteroidia	o__Bacteroidales	f__Bacteroidales_BS11_gut_group	g__norank_f__Bacteroidales_BS11_gut_group	s__uncultured_rumen_bacterium_g__norank_f__Bacteroidales_BS11_gut_group	OTU451	0	0	10	10	4	4	5	68	3	3	11	0	21	3	29	2	0	11	7	8
p__Bacteroidetes	c__Bacteroidia	o__Bacteroidales	f__Prevotellaceae	g__Prevotella_1	s__unclassified_g__Prevotella_1	OTU815	0	8	18	3	9	5	1	2	1	17	1	33	12	28	4	36	1	0	8	11
p__Bacteroidetes	c__Bacteroidia	o__Bacteroidales	f__Prevotellaceae	g__Prevotellaceae_UCG-001	s__uncultured_rumen_bacterium_g__Prevotellaceae_UCG-001	OTU245	0	5	23	0	8	0	0	2	0	4	0	47	29	29	16	16	1	1	1	15
p__Bacteroidetes	c__Bacteroidia	o__Bacteroidales	f__Bacteroidales_BS11_gut_group	g__norank_f__Bacteroidales_BS11_gut_group	s__unclassified_g__norank_f__Bacteroidales_BS11_gut_group	OTU686	0	8	2	21	15	6	14	20	1	1	0	10	7	15	25	2	3	41	4	2
p__Bacteroidetes	c__Bacteroidia	o__Bacteroidales	f__Prevotellaceae	g__Prevotella_1	s__unclassified_g__Prevotella_1	OTU262	6	36	1	12	3	2	5	2	2	14	2	15	2	10	5	19	8	12	23	17
p__Bacteroidetes	c__Bacteroidia	o__Bacteroidales	f__Prevotellaceae	g__unclassified_f__Prevotellaceae	s__unclassified_f__Prevotellaceae	OTU364	3	5	30	27	23	9	1	27	13	9	4	0	19	0	8	0	0	5	0	13
p__Bacteroidetes	c__Bacteroidia	o__Bacteroidales	f__Bacteroidaceae	g__Bacteroides	s__Bacteroides_ovatus	OTU247	0	4	0	0	0	0	8	0	16	23	14	33	4	32	1	0	14	7	14	25
p__Bacteroidetes	c__Bacteroidia	o__Bacteroidales	f__Prevotellaceae	g__Prevotellaceae_NK3B31_group	s__uncultured_rumen_bacterium_g__Prevotellaceae_NK3B31_group	OTU626	3	3	4	17	14	24	6	9	37	5	6	12	5	4	1	16	9	2	7	11
p__Bacteroidetes	c__Bacteroidia	o__Bacteroidales	f__Prevotellaceae	g__Prevotella_7	s__uncultured_bacterium_g__Prevotella_7	OTU217	188	0	0	0	0	0	3	0	0	0	0	0	0	0	0	0	0	0	0	0
p__Bacteroidetes	c__Bacteroidia	o__Bacteroidales	f__Prevotellaceae	g__Prevotellaceae_UCG-001	s__unclassified_g__Prevotellaceae_UCG-001	OTU404	28	8	18	14	5	1	25	3	1	2	12	12	5	8	10	10	8	4	5	9
p__Bacteroidetes	c__Bacteroidia	o__Bacteroidales	f__Prevotellaceae	g__Prevotellaceae_UCG-001	s__uncultured_rumen_bacterium_g__Prevotellaceae_UCG-001	OTU653	0	6	8	12	22	1	2	11	0	7	5	11	11	10	12	4	0	26	9	29
p__Bacteroidetes	c__Bacteroidia	o__Bacteroidales	f__Prevotellaceae	g__Prevotellaceae_UCG-003	s__uncultured_rumen_bacterium_g__Prevotellaceae_UCG-003	OTU351	1	12	4	13	19	1	1	10	4	8	12	17	7	11	10	4	3	19	15	11
p__Bacteroidetes	c__Bacteroidia	o__Bacteroidales	f__Prevotellaceae	g__Prevotellaceae_UCG-003	s__uncultured_rumen_bacterium_g__Prevotellaceae_UCG-003	OTU618	1	8	4	14	14	2	3	27	3	11	8	12	5	11	2	8	2	25	8	14
p__Bacteroidetes	c__Bacteroidia	o__Bacteroidales	f__Prevotellaceae	g__Prevotellaceae_UCG-003	s__unclassified_g__Prevotellaceae_UCG-003	OTU220	2	18	13	8	2	1	7	3	0	8	13	29	11	9	2	16	3	10	4	22
p__Bacteroidetes	c__Bacteroidia	o__Bacteroidales	f__Prevotellaceae	g__Prevotella_1	s__uncultured_rumen_bacterium_g__Prevotella_1	OTU1237	8	7	9	16	15	7	4	3	6	4	12	14	4	9	3	17	5	5	14	19
p__Bacteroidetes	c__Bacteroidia	o__Bacteroidales	f__Bacteroidales_S24-7_group	g__norank_f__Bacteroidales_S24-7_group	s__uncultured_rumen_bacterium_g__norank_f__Bacteroidales_S24-7_group	OTU908	3	10	6	7	14	1	3	22	0	9	2	19	1	23	6	6	32	7	2	7
p__Bacteroidetes	c__unclassified_p__Bacteroidetes	o__unclassified_p__Bacteroidetes	f__unclassified_p__Bacteroidetes	g__unclassified_p__Bacteroidetes	s__unclassified_p__Bacteroidetes	OTU115	0	8	4	8	4	13	11	21	17	4	49	0	13	0	12	0	0	8	4	2
p__Bacteroidetes	c__Bacteroidia	o__Bacteroidales	f__Bacteroidales_BS11_gut_group	g__norank_f__Bacteroidales_BS11_gut_group	s__unclassified_g__norank_f__Bacteroidales_BS11_gut_group	OTU677	1	9	0	6	4	0	0	4	1	5	2	15	1	17	56	4	0	41	1	6
p__Bacteroidetes	c__Bacteroidia	o__Bacteroidales	f__Prevotellaceae	g__Prevotellaceae_UCG-001	s__uncultured_bacterium_g__Prevotellaceae_UCG-001	OTU738	0	21	6	15	20	1	2	3	5	9	0	6	6	14	5	15	1	17	5	22
p__Bacteroidetes	c__Bacteroidia	o__Bacteroidales	f__Rikenellaceae	g__Rikenellaceae_RC9_gut_group	s__unclassified_g__Rikenellaceae_RC9_gut_group	OTU31	0	0	0	0	1	6	0	5	0	1	112	0	1	1	0	1	1	42	0	0
p__Bacteroidetes	c__Bacteroidia	o__Bacteroidales	f__Prevotellaceae	g__Prevotellaceae_UCG-001	s__unclassified_g__Prevotellaceae_UCG-001	OTU211	5	3	3	8	5	1	19	6	0	3	11	11	18	8	6	14	2	14	13	20
p__Bacteroidetes	c__Bacteroidia	o__Bacteroidales	f__Prevotellaceae	g__Prevotella_1	s__unclassified_g__Prevotella_1	OTU746	0	68	2	5	15	2	2	4	1	5	1	20	3	7	6	0	3	13	4	7
p__Bacteroidetes	c__Bacteroidia	o__Bacteroidales	f__Bacteroidales_S24-7_group	g__norank_f__Bacteroidales_S24-7_group	s__unclassified_g__norank_f__Bacteroidales_S24-7_group	OTU263	0	13	11	15	3	0	1	9	0	13	0	24	6	29	22	3	2	2	7	4
p__Bacteroidetes	c__Bacteroidia	o__Bacteroidales	f__Bacteroidales_S24-7_group	g__norank_f__Bacteroidales_S24-7_group	s__uncultured_rumen_bacterium_g__norank_f__Bacteroidales_S24-7_group	OTU1253	0	0	1	0	6	52	0	24	0	4	1	2	2	17	33	1	0	3	1	17
p__Bacteroidetes	c__Bacteroidia	o__Bacteroidales	f__Prevotellaceae	g__Prevotella_1	s__uncultured_bacterium_g__Prevotella_1	OTU133	3	3	6	11	21	0	5	3	0	8	8	8	10	4	3	6	15	36	9	3
p__Bacteroidetes	c__Bacteroidia	o__Bacteroidales	f__Prevotellaceae	g__Prevotella_1	s__uncultured_rumen_bacterium_g__Prevotella_1	OTU1467	0	3	8	8	11	1	0	7	5	1	5	20	6	20	7	7	1	29	9	12
p__Bacteroidetes	c__Bacteroidia	o__Bacteroidales	f__Prevotellaceae	g__Prevotella_1	s__uncultured_bacterium_g__Prevotella_1	OTU435	0	10	9	12	8	1	9	7	2	3	23	0	13	0	7	7	4	28	10	6
p__Bacteroidetes	c__Bacteroidia	o__Bacteroidales	f__Prevotellaceae	g__Prevotella_1	s__uncultured_bacterium_g__Prevotella_1	OTU957	11	3	8	5	5	26	3	4	9	5	21	3	6	2	6	21	1	13	4	2
p__Bacteroidetes	c__Bacteroidia	o__Bacteroidales	f__Rikenellaceae	g__Rikenellaceae_RC9_gut_group	s__uncultured_bacterium_g__Rikenellaceae_RC9_gut_group	OTU237	0	13	7	11	5	0	3	13	0	11	1	12	8	23	13	5	2	16	11	3
p__Bacteroidetes	c__Bacteroidia	o__Bacteroidales	f__Bacteroidales_BS11_gut_group	g__norank_f__Bacteroidales_BS11_gut_group	s__unclassified_g__norank_f__Bacteroidales_BS11_gut_group	OTU373	0	16	8	4	5	2	0	38	0	1	0	15	3	19	15	1	5	12	10	3
p__Bacteroidetes	c__Bacteroidia	o__Bacteroidales	f__Prevotellaceae	g__Prevotella_1	s__uncultured_bacterium_g__Prevotella_1	OTU150	1	3	3	15	4	2	4	15	0	0	31	4	19	0	4	9	6	17	14	4
p__Bacteroidetes	c__Bacteroidia	o__Bacteroidales	f__Prevotellaceae	g__Prevotellaceae_UCG-001	s__uncultured_rumen_bacterium_g__Prevotellaceae_UCG-001	OTU816	17	1	1	5	6	4	5	5	7	1	3	6	3	5	7	7	56	5	4	7
p__Bacteroidetes	c__Bacteroidia	o__Bacteroidales	f__Prevotellaceae	g__Prevotellaceae_UCG-001	s__uncultured_rumen_bacterium_g__Prevotellaceae_UCG-001	OTU842	7	4	3	12	6	0	2	7	0	2	3	7	17	10	7	15	36	4	6	6
p__Bacteroidetes	c__Bacteroidia	o__Bacteroidales	f__Bacteroidales_BS11_gut_group	g__norank_f__Bacteroidales_BS11_gut_group	s__uncultured_rumen_bacterium_g__norank_f__Bacteroidales_BS11_gut_group	OTU648	0	4	3	8	6	0	4	64	2	3	4	1	10	3	28	0	1	3	4	5
p__Bacteroidetes	c__Bacteroidia	o__Bacteroidales	f__Rikenellaceae	g__Rikenellaceae_RC9_gut_group	s__uncultured_rumen_bacterium_g__Rikenellaceae_RC9_gut_group	OTU128	0	1	3	1	1	7	4	5	0	0	69	3	22	1	9	3	10	4	4	3
p__Bacteroidetes	c__Bacteroidia	o__Bacteroidales	f__Rikenellaceae	g__Rikenellaceae_RC9_gut_group	s__unclassified_g__Rikenellaceae_RC9_gut_group	OTU1552	0	0	15	0	0	0	1	17	0	1	0	5	51	5	2	7	6	32	3	5
p__Bacteroidetes	c__Bacteroidia	o__Bacteroidales	f__Prevotellaceae	g__Prevotellaceae_UCG-003	s__uncultured_rumen_bacterium_g__Prevotellaceae_UCG-003	OTU643	0	4	7	15	1	6	4	9	0	10	19	5	10	4	11	6	1	8	10	19
p__Bacteroidetes	c__Bacteroidia	o__Bacteroidales	f__Bacteroidales_BS11_gut_group	g__norank_f__Bacteroidales_BS11_gut_group	s__uncultured_rumen_bacterium_g__norank_f__Bacteroidales_BS11_gut_group	OTU1360	0	13	7	7	11	3	0	22	0	9	1	10	11	15	17	3	0	11	4	5
p__Bacteroidetes	c__Bacteroidia	o__Bacteroidales	f__Bacteroidales_RF16_group	g__norank_f__Bacteroidales_RF16_group	s__uncultured_bacterium_g__norank_f__Bacteroidales_RF16_group	OTU1331	0	1	2	1	0	16	9	6	0	1	95	1	0	0	0	0	0	5	7	2
p__Bacteroidetes	c__Bacteroidia	o__Bacteroidales	f__Rikenellaceae	g__Rikenellaceae_RC9_gut_group	s__uncultured_rumen_bacterium_g__Rikenellaceae_RC9_gut_group	OTU1179	1	1	7	4	2	1	4	20	0	6	4	8	23	3	17	1	5	26	6	5
p__Bacteroidetes	c__Bacteroidia	o__Bacteroidales	f__Bacteroidales_UCG-001	g__norank_f__Bacteroidales_UCG-001	s__uncultured_rumen_bacterium_g__norank_f__Bacteroidales_UCG-001	OTU1564	0	13	4	12	6	2	10	4	1	4	29	11	5	6	3	0	2	10	10	12
p__Bacteroidetes	c__Bacteroidia	o__Bacteroidales	f__Prevotellaceae	g__Prevotellaceae_UCG-001	s__uncultured_rumen_bacterium_g__Prevotellaceae_UCG-001	OTU1404	2	4	1	10	15	21	1	5	33	6	1	4	3	2	3	8	0	3	3	18
p__Bacteroidetes	c__Bacteroidia	o__Bacteroidales	f__Prevotellaceae	g__Prevotella_7	s__uncultured_rumen_bacterium_g__Prevotella_7	OTU198	68	0	0	6	0	0	67	0	0	0	0	0	0	0	0	0	0	0	1	0
p__Bacteroidetes	c__Bacteroidia	o__Bacteroidales	f__Prevotellaceae	g__Prevotella_1	s__unclassified_g__Prevotella_1	OTU1031	0	0	2	8	6	1	7	6	0	0	16	0	0	0	6	0	81	3	4	2
p__Bacteroidetes	c__Bacteroidia	o__Bacteroidales	f__Prevotellaceae	g__Prevotellaceae_UCG-001	s__uncultured_rumen_bacterium_g__Prevotellaceae_UCG-001	OTU803	7	16	13	21	2	0	5	6	0	3	11	4	9	5	5	6	4	3	4	17
p__Bacteroidetes	c__Bacteroidia	o__Bacteroidales	f__Prevotellaceae	g__Prevotellaceae_UCG-004	s__uncultured_rumen_bacterium_g__Prevotellaceae_UCG-004	OTU1040	2	5	2	7	6	2	5	3	0	3	21	7	11	15	2	5	1	5	17	22
p__Bacteroidetes	c__Bacteroidia	o__Bacteroidales	f__Prevotellaceae	g__Prevotellaceae_UCG-003	s__unidentified_rumen_bacterium_RFN64	OTU1370	3	5	11	2	5	0	6	7	4	8	3	12	6	6	7	11	21	15	2	7
p__Bacteroidetes	c__Bacteroidia	o__Bacteroidales	f__Bacteroidaceae	g__Bacteroides	s__unclassified_g__Bacteroides	OTU852	0	0	0	0	0	0	24	0	2	25	8	0	8	33	0	34	3	0	2	0
p__Bacteroidetes	c__Bacteroidia	o__Bacteroidales	f__Rikenellaceae	g__Rikenellaceae_RC9_gut_group	s__uncultured_rumen_bacterium_g__Rikenellaceae_RC9_gut_group	OTU1051	1	2	9	0	0	1	6	15	0	9	7	4	20	5	8	4	13	9	15	11
p__Bacteroidetes	c__Bacteroidia	o__Bacteroidales	f__Prevotellaceae	g__Prevotella_7	s__uncultured_bacterium_g__Prevotella_7	OTU1100	8	2	0	6	0	0	121	0	1	0	0	0	0	0	0	0	1	0	0	0
p__Bacteroidetes	c__Bacteroidia	o__Bacteroidales	f__Prevotellaceae	g__Prevotella_1	s__uncultured_rumen_bacterium_g__Prevotella_1	OTU1508	13	14	4	17	16	0	4	3	0	5	1	4	3	12	2	12	6	3	7	11
p__Bacteroidetes	c__Bacteroidia	o__Bacteroidales	f__Prevotellaceae	g__Prevotella_1	s__uncultured_rumen_bacterium_g__Prevotella_1	OTU734	4	16	5	3	28	5	0	15	0	9	1	7	4	4	6	7	3	2	8	9
p__Bacteroidetes	c__Bacteroidia	o__Bacteroidales	f__Bacteroidales_BS11_gut_group	g__norank_f__Bacteroidales_BS11_gut_group	s__uncultured_rumen_bacterium_g__norank_f__Bacteroidales_BS11_gut_group	OTU807	0	11	3	2	5	3	7	25	0	8	14	7	3	16	8	4	6	5	2	6
p__Bacteroidetes	c__Bacteroidia	o__Bacteroidales	f__Prevotellaceae	g__Prevotella_1	s__uncultured_rumen_bacterium_g__Prevotella_1	OTU1176	0	1	4	1	2	0	0	13	1	7	0	7	6	7	21	0	0	29	3	33
p__Bacteroidetes	c__Bacteroidia	o__Bacteroidales	f__Prevotellaceae	g__Prevotella_1	s__unclassified_g__Prevotella_1	OTU784	1	2	6	12	18	2	9	4	0	1	16	0	21	0	2	7	4	8	15	5
p__Bacteroidetes	c__Bacteroidia	o__Bacteroidales	f__Prevotellaceae	g__unclassified_f__Prevotellaceae	s__unclassified_f__Prevotellaceae	OTU1260	0	7	1	17	5	7	1	6	9	1	0	0	3	1	34	6	10	9	8	7
p__Bacteroidetes	c__Bacteroidia	o__Bacteroidales	f__Prevotellaceae	g__Prevotellaceae_UCG-001	s__uncultured_bacterium_g__Prevotellaceae_UCG-001	OTU1427	0	12	2	11	10	24	0	2	15	4	4	6	4	5	0	11	7	7	2	5
p__Bacteroidetes	c__Bacteroidia	o__Bacteroidales	f__Prevotellaceae	g__Prevotella_1	s__uncultured_rumen_bacterium_g__Prevotella_1	OTU926	0	5	8	9	4	6	7	7	1	3	8	5	6	1	3	8	9	26	10	4
p__Bacteroidetes	c__Bacteroidia	o__Bacteroidales	f__Bacteroidales_BS11_gut_group	g__norank_f__Bacteroidales_BS11_gut_group	s__uncultured_rumen_bacterium_g__norank_f__Bacteroidales_BS11_gut_group	OTU1240	0	2	5	5	8	0	0	38	0	10	0	1	4	4	4	3	0	42	1	3
p__Bacteroidetes	c__Bacteroidia	o__Bacteroidales	f__Bacteroidales_Incertae_Sedis	g__Phocaeicola	s__uncultured_rumen_bacterium_g__Phocaeicola	OTU1385	0	14	7	6	8	0	0	15	1	4	0	14	7	6	10	2	0	13	11	11
p__Bacteroidetes	c__Bacteroidia	o__Bacteroidales	f__Bacteroidales_S24-7_group	g__norank_f__Bacteroidales_S24-7_group	s__uncultured_rumen_bacterium_g__norank_f__Bacteroidales_S24-7_group	OTU1414	5	0	2	8	1	17	1	0	75	3	0	3	2	2	0	1	6	0	0	1
p__Bacteroidetes	c__Bacteroidia	o__Bacteroidales	f__Prevotellaceae	g__Prevotella_1	s__unclassified_g__Prevotella_1	OTU306	0	3	2	1	4	0	0	10	0	11	4	17	5	10	16	4	1	20	4	14
p__Bacteroidetes	c__Bacteroidia	o__Bacteroidales	f__Bacteroidales_S24-7_group	g__norank_f__Bacteroidales_S24-7_group	s__uncultured_rumen_bacterium_g__norank_f__Bacteroidales_S24-7_group	OTU725	0	22	0	4	13	1	0	4	1	3	0	23	2	32	13	2	0	1	2	3
p__Bacteroidetes	c__Bacteroidia	o__Bacteroidales	f__Prevotellaceae	g__Prevotella_1	s__unclassified_g__Prevotella_1	OTU258	0	0	9	6	6	2	0	10	0	0	0	20	5	19	14	11	0	13	7	2
p__Bacteroidetes	c__Bacteroidia	o__Bacteroidales	f__Bacteroidales_Incertae_Sedis	g__Phocaeicola	s__uncultured_rumen_bacterium_g__Phocaeicola	OTU825	4	0	5	6	9	6	1	4	1	5	15	1	15	0	4	9	15	5	11	6
p__Bacteroidetes	c__Bacteroidia	o__Bacteroidales	f__Prevotellaceae	g__Prevotella_1	s__unclassified_g__Prevotella_1	OTU890	0	11	4	7	8	14	1	4	9	9	1	4	4	4	3	6	0	8	8	16
p__Bacteroidetes	c__Bacteroidia	o__Bacteroidales	f__Rikenellaceae	g__Rikenellaceae_RC9_gut_group	s__Bacteroidales_bacterium_Bact_15	OTU612	10	4	5	3	2	3	11	17	0	2	17	8	7	10	5	0	3	5	3	5
p__Bacteroidetes	c__Bacteroidia	o__Bacteroidales	f__Prevotellaceae	g__unclassified_f__Prevotellaceae	s__unclassified_f__Prevotellaceae	OTU740	0	2	5	8	14	0	0	6	0	2	0	17	3	4	4	6	0	26	6	17
p__Bacteroidetes	c__Bacteroidia	o__Bacteroidales	f__Bacteroidales_BS11_gut_group	g__norank_f__Bacteroidales_BS11_gut_group	s__uncultured_bacterium_g__norank_f__Bacteroidales_BS11_gut_group	OTU1480	0	7	8	5	2	2	1	24	0	5	1	11	7	12	15	2	3	2	7	6
p__Bacteroidetes	c__Bacteroidia	o__Bacteroidales	f__Prevotellaceae	g__Prevotella_1	s__unclassified_g__Prevotella_1	OTU613	0	7	2	2	3	5	6	2	1	2	0	7	8	23	14	7	14	2	2	12
p__Bacteroidetes	c__Bacteroidia	o__Bacteroidales	f__Bacteroidales_BS11_gut_group	g__norank_f__Bacteroidales_BS11_gut_group	s__uncultured_rumen_bacterium_g__norank_f__Bacteroidales_BS11_gut_group	OTU1368	0	4	13	5	1	5	5	15	1	11	6	3	18	8	8	1	1	1	7	6
p__Bacteroidetes	c__Bacteroidia	o__Bacteroidales	f__Prevotellaceae	g__unclassified_f__Prevotellaceae	s__unclassified_f__Prevotellaceae	OTU1394	0	6	5	8	7	2	8	1	14	6	0	5	9	6	0	4	7	6	13	12
p__Bacteroidetes	c__Bacteroidia	o__Bacteroidales	f__Bacteroidales_BS11_gut_group	g__norank_f__Bacteroidales_BS11_gut_group	s__unclassified_g__norank_f__Bacteroidales_BS11_gut_group	OTU55	0	0	7	8	0	13	8	12	4	2	30	0	2	0	9	0	0	10	12	1
p__Bacteroidetes	c__Bacteroidia	o__Bacteroidales	f__Prevotellaceae	g__Prevotellaceae_UCG-003	s__unclassified_g__Prevotellaceae_UCG-003	OTU810	0	5	3	4	4	0	3	12	0	2	4	5	4	2	2	11	3	44	3	7
p__Bacteroidetes	c__Bacteroidia	o__Bacteroidales	f__Prevotellaceae	g__Prevotella_1	s__uncultured_rumen_bacterium_g__Prevotella_1	OTU836	1	5	10	11	12	0	2	1	0	5	0	14	8	10	1	11	4	7	8	8
p__Bacteroidetes	c__Bacteroidia	o__Bacteroidales	f__Prevotellaceae	g__Prevotella_1	s__unclassified_g__Prevotella_1	OTU1571	0	0	10	6	5	2	3	12	0	8	0	1	6	1	12	10	2	10	9	21
p__Bacteroidetes	c__Bacteroidia	o__Bacteroidales	f__Bacteroidales_S24-7_group	g__norank_f__Bacteroidales_S24-7_group	s__uncultured_rumen_bacterium_g__norank_f__Bacteroidales_S24-7_group	OTU720	0	25	1	0	12	2	0	17	0	9	3	10	3	11	10	3	0	2	4	5
p__Bacteroidetes	c__Bacteroidia	o__Bacteroidales	f__Bacteroidales_BS11_gut_group	g__norank_f__Bacteroidales_BS11_gut_group	s__uncultured_rumen_bacterium_g__norank_f__Bacteroidales_BS11_gut_group	OTU1270	0	4	4	5	6	1	3	26	0	2	13	0	4	0	2	0	0	40	1	6
p__Bacteroidetes	c__Bacteroidia	o__Bacteroidales	f__Bacteroidales_S24-7_group	g__norank_f__Bacteroidales_S24-7_group	s__uncultured_rumen_bacterium_g__norank_f__Bacteroidales_S24-7_group	OTU66	0	2	4	1	3	3	4	2	0	1	37	8	12	3	2	16	2	11	4	1
p__Bacteroidetes	c__Bacteroidia	o__Bacteroidales	f__Prevotellaceae	g__Prevotellaceae_UCG-003	s__uncultured_rumen_bacterium_g__Prevotellaceae_UCG-003	OTU1053	0	4	6	5	0	2	5	1	1	8	4	2	5	2	1	8	39	15	2	6
p__Bacteroidetes	c__Bacteroidia	o__Bacteroidales	f__Prevotellaceae	g__Prevotellaceae_NK3B31_group	s__uncultured_rumen_bacterium_g__Prevotellaceae_NK3B31_group	OTU1494	0	1	4	9	15	3	1	7	2	6	4	9	2	6	2	12	0	7	5	21
p__Bacteroidetes	c__Bacteroidia	o__Bacteroidales	f__Rikenellaceae	g__Rikenellaceae_RC9_gut_group	s__unclassified_g__Rikenellaceae_RC9_gut_group	OTU745	0	6	7	1	14	1	0	5	0	9	0	28	4	7	4	7	1	19	1	0
p__Bacteroidetes	c__Bacteroidia	o__Bacteroidales	f__Rikenellaceae	g__Rikenellaceae_RC9_gut_group	s__Eubacterium_sp._F1	OTU1570	0	1	5	0	1	6	0	1	2	6	8	4	14	8	3	22	0	5	14	14
p__Bacteroidetes	c__Bacteroidia	o__Bacteroidales	f__Rikenellaceae	g__SP3-e08	s__uncultured_rumen_bacterium_g__SP3-e08	OTU130	33	0	1	3	0	2	43	0	0	0	11	3	1	5	0	5	4	0	0	0
p__Bacteroidetes	c__Bacteroidia	o__Bacteroidales	f__Bacteroidales_S24-7_group	g__norank_f__Bacteroidales_S24-7_group	s__uncultured_rumen_bacterium_g__norank_f__Bacteroidales_S24-7_group	OTU391	1	24	4	9	5	1	0	6	0	3	8	13	4	11	13	3	1	0	1	4
p__Bacteroidetes	c__Bacteroidia	o__Bacteroidales	f__Bacteroidaceae	g__Bacteroides	s__Bacteroides_uniformis	OTU1473	0	21	0	0	0	1	0	0	12	5	5	19	14	0	3	0	3	7	5	15
p__Bacteroidetes	c__Bacteroidia	o__Bacteroidales	f__Bacteroidales_Incertae_Sedis	g__Phocaeicola	s__uncultured_bacterium_g__Phocaeicola	OTU294	4	8	1	9	12	4	7	0	4	4	8	9	4	3	1	14	8	0	2	7
p__Bacteroidetes	c__Bacteroidia	o__Bacteroidales	f__Bacteroidales_RF16_group	g__norank_f__Bacteroidales_RF16_group	s__unclassified_g__norank_f__Bacteroidales_RF16_group	OTU694	0	5	1	5	1	7	0	38	1	5	0	0	1	4	16	0	0	17	1	7
p__Bacteroidetes	c__Bacteroidia	o__Bacteroidales	f__Rikenellaceae	g__Rikenellaceae_RC9_gut_group	s__uncultured_rumen_bacterium_g__Rikenellaceae_RC9_gut_group	OTU100	0	2	5	7	3	3	1	12	1	5	13	6	11	11	4	0	4	12	6	2
p__Bacteroidetes	c__Bacteroidia	o__Bacteroidales	f__Rikenellaceae	g__Rikenellaceae_RC9_gut_group	s__uncultured_rumen_bacterium_g__Rikenellaceae_RC9_gut_group	OTU264	0	5	5	2	1	0	0	12	0	9	0	15	4	20	6	5	0	20	0	2
p__Bacteroidetes	c__Bacteroidia	o__Bacteroidales	f__Bacteroidales_BS11_gut_group	g__norank_f__Bacteroidales_BS11_gut_group	s__unclassified_g__norank_f__Bacteroidales_BS11_gut_group	OTU829	0	1	1	2	1	0	1	25	0	0	1	16	1	28	2	2	0	24	1	0
p__Bacteroidetes	c__Bacteroidia	o__Bacteroidales	f__Prevotellaceae	g__Prevotella_1	s__uncultured_rumen_bacterium_g__Prevotella_1	OTU1292	0	1	1	8	0	1	0	16	0	0	25	3	6	1	1	3	0	34	5	1
p__Bacteroidetes	c__Bacteroidia	o__Bacteroidales	f__Rikenellaceae	g__Rikenellaceae_RC9_gut_group	s__unclassified_g__Rikenellaceae_RC9_gut_group	OTU59	1	3	3	5	6	3	2	3	2	2	33	8	5	3	1	5	4	9	3	4
p__Bacteroidetes	c__Bacteroidia	o__Bacteroidales	f__Prevotellaceae	g__Prevotellaceae_UCG-001	s__unclassified_g__Prevotellaceae_UCG-001	OTU857	0	2	4	9	6	1	3	1	1	4	3	6	9	4	2	5	29	7	3	6
p__Bacteroidetes	c__Bacteroidia	o__Bacteroidales	f__Prevotellaceae	g__Prevotella_1	s__uncultured_rumen_bacterium_g__Prevotella_1	OTU607	0	3	1	3	8	1	0	7	1	3	3	15	6	12	7	11	0	10	5	8
p__Bacteroidetes	c__Bacteroidia	o__Bacteroidales	f__Prevotellaceae	g__Alloprevotella	s__uncultured_rumen_bacterium_g__Alloprevotella	OTU837	4	10	4	12	3	1	7	10	0	3	3	3	5	3	0	2	9	11	5	4
p__Bacteroidetes	c__Bacteroidia	o__Bacteroidales	f__Prevotellaceae	g__Prevotellaceae_UCG-001	s__unclassified_g__Prevotellaceae_UCG-001	OTU707	0	8	2	2	5	0	1	7	2	2	1	25	0	21	1	2	1	13	2	3
p__Bacteroidetes	c__Bacteroidia	o__Bacteroidales	f__Bacteroidaceae	g__Bacteroides	s__Bacteroides_cellulosilyticus	OTU1101	0	14	0	0	0	0	17	0	9	1	0	0	5	0	20	0	0	24	0	7
p__Bacteroidetes	c__Bacteroidia	o__Bacteroidales	f__Prevotellaceae	g__Prevotella_1	s__uncultured_rumen_bacterium_g__Prevotella_1	OTU80	1	6	11	4	3	0	3	3	0	6	12	1	7	3	1	2	13	5	2	11
p__Bacteroidetes	c__Bacteroidia	o__Bacteroidales	f__Bacteroidales_BS11_gut_group	g__norank_f__Bacteroidales_BS11_gut_group	s__uncultured_rumen_bacterium_g__norank_f__Bacteroidales_BS11_gut_group	OTU170	0	2	4	8	3	8	5	14	7	0	19	2	6	1	3	0	4	5	3	0
p__Bacteroidetes	c__Bacteroidia	o__Bacteroidales	f__Prevotellaceae	g__Prevotella_1	s__unclassified_g__Prevotella_1	OTU43	0	0	3	8	2	3	1	1	0	1	20	1	10	1	4	3	3	19	8	5
p__Bacteroidetes	c__Bacteroidia	o__Bacteroidales	f__Rikenellaceae	g__Rikenellaceae_RC9_gut_group	s__unclassified_g__Rikenellaceae_RC9_gut_group	OTU593	0	6	3	5	2	1	1	7	0	8	6	7	4	11	9	0	9	6	0	8
p__Bacteroidetes	c__Bacteroidia	o__Bacteroidales	f__Prevotellaceae	g__Prevotella_1	s__unclassified_g__Prevotella_1	OTU804	0	1	6	1	1	0	0	1	0	1	0	17	16	13	2	6	0	17	6	5
p__Bacteroidetes	c__Bacteroidia	o__Bacteroidales	f__Prevotellaceae	g__Prevotella_1	s__uncultured_bacterium_g__Prevotella_1	OTU79	0	2	5	6	0	1	3	1	0	2	5	7	11	3	5	6	6	14	4	7
p__Bacteroidetes	c__Bacteroidia	o__Bacteroidales	f__Prevotellaceae	g__Prevotella_1	s__unclassified_g__Prevotella_1	OTU175	4	1	8	5	5	2	4	2	14	2	2	7	2	4	2	3	6	2	0	13
p__Bacteroidetes	c__Bacteroidia	o__Bacteroidales	f__Prevotellaceae	g__Prevotellaceae_UCG-003	s__uncultured_rumen_bacterium_g__Prevotellaceae_UCG-003	OTU402	0	6	1	9	5	1	3	9	0	2	5	10	5	9	1	1	1	8	3	9
p__Bacteroidetes	c__Bacteroidia	o__Bacteroidales	f__Bacteroidales_RF16_group	g__norank_f__Bacteroidales_RF16_group	s__unclassified_g__norank_f__Bacteroidales_RF16_group	OTU1264	0	2	3	1	0	0	0	69	0	0	2	0	2	0	3	0	1	4	1	0
p__Bacteroidetes	c__Bacteroidia	o__Bacteroidales	f__Bacteroidales_S24-7_group	g__norank_f__Bacteroidales_S24-7_group	s__uncultured_rumen_bacterium_g__norank_f__Bacteroidales_S24-7_group	OTU549	5	11	0	0	2	2	0	2	0	3	17	10	1	16	0	12	0	0	2	3
p__Bacteroidetes	c__Bacteroidia	o__Bacteroidales	f__Bacteroidales_S24-7_group	g__norank_f__Bacteroidales_S24-7_group	s__uncultured_rumen_bacterium_g__norank_f__Bacteroidales_S24-7_group	OTU1088	10	3	6	6	6	6	13	1	0	6	1	1	1	2	4	2	7	4	1	6
p__Bacteroidetes	c__Bacteroidia	o__Bacteroidales	f__Prevotellaceae	g__Prevotella_1	s__uncultured_bacterium_g__Prevotella_1	OTU360	0	8	6	6	6	1	15	0	0	4	3	4	4	2	0	8	12	0	1	5
p__Bacteroidetes	c__Bacteroidia	o__Bacteroidales	f__Prevotellaceae	g__Prevotellaceae_UCG-003	s__unclassified_g__Prevotellaceae_UCG-003	OTU498	5	2	3	1	1	0	6	0	0	0	32	0	8	1	0	12	13	1	0	0
p__Bacteroidetes	c__Bacteroidia	o__Bacteroidales	f__Bacteroidales_Incertae_Sedis	g__Phocaeicola	s__unclassified_g__Phocaeicola	OTU350	1	5	3	4	4	13	1	0	4	5	1	7	0	4	2	7	8	3	1	11
p__Bacteroidetes	c__Bacteroidia	o__Bacteroidales	f__Prevotellaceae	g__Prevotella_1	s__uncultured_bacterium_g__Prevotella_1	OTU1469	0	3	6	7	6	0	6	3	0	7	2	6	4	3	0	3	6	7	8	7
p__Bacteroidetes	c__Bacteroidia	o__Bacteroidales	f__Prevotellaceae	g__Prevotella_1	s__unclassified_g__Prevotella_1	OTU1491	1	1	6	3	1	0	0	0	0	3	2	5	4	3	5	25	8	1	2	14
p__Bacteroidetes	c__Bacteroidia	o__Bacteroidales	f__Prevotellaceae	g__Prevotella_1	s__uncultured_rumen_bacterium_g__Prevotella_1	OTU1520	0	3	7	1	4	1	0	3	0	3	11	2	5	2	14	0	0	2	10	16
p__Bacteroidetes	c__Bacteroidia	o__Bacteroidales	f__Bacteroidales_BS11_gut_group	g__norank_f__Bacteroidales_BS11_gut_group	s__uncultured_bacterium_g__norank_f__Bacteroidales_BS11_gut_group	OTU565	0	1	0	1	1	0	13	6	0	3	0	13	7	24	8	0	2	0	3	1
p__Bacteroidetes	c__Bacteroidia	o__Bacteroidales	f__Rikenellaceae	g__Rikenellaceae_RC9_gut_group	s__uncultured_rumen_bacterium_g__Rikenellaceae_RC9_gut_group	OTU70	1	1	2	5	6	4	6	8	1	1	16	5	5	3	10	3	2	2	1	0
p__Bacteroidetes	c__Bacteroidia	o__Bacteroidales	f__Prevotellaceae	g__Prevotellaceae_NK3B31_group	s__uncultured_rumen_bacterium_g__Prevotellaceae_NK3B31_group	OTU177	0	4	3	8	9	3	0	1	0	4	3	7	2	5	6	8	3	1	4	11
p__Bacteroidetes	c__Bacteroidia	o__Bacteroidales	f__Prevotellaceae	g__Prevotella_1	s__unclassified_g__Prevotella_1	OTU1354	0	2	6	8	3	0	1	1	0	2	4	2	14	1	9	6	1	8	10	4
p__Bacteroidetes	c__Bacteroidia	o__Bacteroidales	f__Prevotellaceae	g__Prevotella_1	s__uncultured_rumen_bacterium_g__Prevotella_1	OTU1402	3	1	12	7	6	0	0	1	12	4	4	6	5	1	5	4	2	3	2	4
p__Bacteroidetes	c__Bacteroidia	o__Bacteroidales	f__Rikenellaceae	g__Rikenellaceae_RC9_gut_group	s__uncultured_rumen_bacterium_g__Rikenellaceae_RC9_gut_group	OTU1408	1	6	18	2	1	3	0	0	26	2	4	3	1	1	8	2	0	0	2	0
p__Bacteroidetes	c__Bacteroidia	o__Bacteroidales	f__Bacteroidales_RF16_group	g__norank_f__Bacteroidales_RF16_group	s__uncultured_bacterium_g__norank_f__Bacteroidales_RF16_group	OTU1569	0	2	4	5	1	0	3	15	0	2	15	4	9	3	6	2	0	5	1	3
p__Bacteroidetes	c__Bacteroidia	o__Bacteroidales	f__Rikenellaceae	g__SP3-e08	s__uncultured_bacterium_g__SP3-e08	OTU53	4	2	1	3	2	3	3	7	0	9	12	5	5	3	4	3	1	2	7	3
p__Bacteroidetes	c__Bacteroidia	o__Bacteroidales	f__Bacteroidales_BS11_gut_group	g__norank_f__Bacteroidales_BS11_gut_group	s__uncultured_bacterium_g__norank_f__Bacteroidales_BS11_gut_group	OTU178	0	0	0	0	0	8	0	5	0	0	66	0	0	0	0	0	0	0	0	0
p__Bacteroidetes	c__Bacteroidia	o__Bacteroidales	f__Bacteroidales_Incertae_Sedis	g__Phocaeicola	s__uncultured_rumen_bacterium_g__Phocaeicola	OTU630	0	0	0	9	7	0	18	2	1	0	6	0	6	0	1	7	9	2	5	5
p__Bacteroidetes	c__Bacteroidia	o__Bacteroidales	f__Prevotellaceae	g__Prevotellaceae_UCG-003	s__unclassified_g__Prevotellaceae_UCG-003	OTU339	1	7	0	12	16	1	2	0	0	5	0	4	1	2	1	4	15	0	0	5
p__Bacteroidetes	c__unclassified_p__Bacteroidetes	o__unclassified_p__Bacteroidetes	f__unclassified_p__Bacteroidetes	g__unclassified_p__Bacteroidetes	s__unclassified_p__Bacteroidetes	OTU467	0	3	3	2	1	2	16	0	7	1	1	1	8	4	10	1	2	0	7	7
p__Bacteroidetes	c__Bacteroidia	o__Bacteroidales	f__Prevotellaceae	g__unclassified_f__Prevotellaceae	s__unclassified_f__Prevotellaceae	OTU1166	0	2	5	19	1	1	1	7	0	0	1	0	4	0	1	4	0	11	16	3
p__Bacteroidetes	c__Bacteroidia	o__Bacteroidales	f__Rikenellaceae	g__Rikenellaceae_RC9_gut_group	s__uncultured_rumen_bacterium_g__Rikenellaceae_RC9_gut_group	OTU1504	2	0	2	2	2	1	8	1	0	0	1	2	2	10	1	2	25	4	6	5
p__Bacteroidetes	c__Bacteroidia	o__Bacteroidales	f__Rikenellaceae	g__Rikenellaceae_RC9_gut_group	s__uncultured_bacterium_g__Rikenellaceae_RC9_gut_group	OTU165	0	7	2	3	3	2	0	3	0	4	25	3	8	3	2	3	0	0	5	2
p__Bacteroidetes	c__Bacteroidia	o__Bacteroidales	f__Prevotellaceae	g__Prevotella_1	s__unclassified_g__Prevotella_1	OTU595	0	2	10	5	7	1	1	0	0	8	0	6	5	6	6	4	2	1	2	9
p__Bacteroidetes	c__Bacteroidia	o__Bacteroidales	f__Bacteroidales_BS11_gut_group	g__norank_f__Bacteroidales_BS11_gut_group	s__uncultured_rumen_bacterium_g__norank_f__Bacteroidales_BS11_gut_group	OTU806	2	3	6	5	2	0	8	1	0	1	1	4	2	2	5	5	14	3	9	1
p__Bacteroidetes	c__Bacteroidia	o__Bacteroidales	f__Prevotellaceae	g__Prevotella_1	s__unclassified_g__Prevotella_1	OTU844	1	7	5	3	2	0	0	0	0	0	1	3	2	13	1	36	0	0	0	0
p__Bacteroidetes	c__Bacteroidia	o__Bacteroidales	f__Prevotellaceae	g__Prevotella_1	s__unclassified_g__Prevotella_1	OTU327	0	1	2	0	1	2	1	3	0	2	1	15	3	15	6	1	0	7	6	7
p__Bacteroidetes	c__Bacteroidia	o__Bacteroidales	f__Prevotellaceae	g__Prevotella_1	s__uncultured_rumen_bacterium_g__Prevotella_1	OTU426	1	2	3	2	0	2	1	1	1	0	12	10	11	3	6	4	0	1	7	5
p__Bacteroidetes	c__Bacteroidia	o__Bacteroidales	f__Prevotellaceae	g__Prevotella_1	s__unclassified_g__Prevotella_1	OTU846	0	5	6	4	11	0	1	3	0	4	2	5	3	3	3	7	0	3	5	7
p__Bacteroidetes	c__Bacteroidia	o__Bacteroidales	f__Prevotellaceae	g__Prevotellaceae_UCG-001	s__unclassified_g__Prevotellaceae_UCG-001	OTU190	2	2	4	4	7	0	0	4	0	3	3	9	7	9	0	2	0	4	3	8
p__Bacteroidetes	c__Bacteroidia	o__Bacteroidales	f__Bacteroidales_RF16_group	g__norank_f__Bacteroidales_RF16_group	s__uncultured_bacterium_g__norank_f__Bacteroidales_RF16_group	OTU387	0	4	4	6	4	1	9	3	0	11	0	1	10	5	3	1	1	3	0	5
p__Bacteroidetes	c__Bacteroidia	o__Bacteroidales	f__Bacteroidales_UCG-001	g__norank_f__Bacteroidales_UCG-001	s__uncultured_rumen_bacterium_g__norank_f__Bacteroidales_UCG-001	OTU436	0	3	2	3	3	3	2	8	3	1	7	7	5	3	0	0	0	14	3	4
p__Bacteroidetes	c__Bacteroidia	o__Bacteroidales	f__Rikenellaceae	g__Rikenellaceae_RC9_gut_group	s__uncultured_rumen_bacterium_g__Rikenellaceae_RC9_gut_group	OTU124	4	1	3	2	1	4	5	1	0	1	17	2	4	6	3	1	4	3	4	4
p__Bacteroidetes	c__Bacteroidia	o__Bacteroidales	f__Prevotellaceae	g__Prevotellaceae_UCG-001	s__unclassified_g__Prevotellaceae_UCG-001	OTU847	0	5	1	2	2	1	0	2	0	7	0	15	8	15	1	8	2	0	0	1
p__Bacteroidetes	c__Bacteroidia	o__Bacteroidales	f__Prevotellaceae	g__Prevotella_1	s__uncultured_rumen_bacterium_g__Prevotella_1	OTU641	0	1	5	4	0	2	1	2	1	2	5	3	8	3	2	1	3	5	9	12
p__Bacteroidetes	c__Bacteroidia	o__Bacteroidales	f__Rikenellaceae	g__Rikenellaceae_RC9_gut_group	s__Bacteroidales_bacterium_Bact_15	OTU136	0	1	1	2	1	5	1	5	1	0	26	0	9	5	2	4	0	1	4	0
p__Bacteroidetes	c__Bacteroidia	o__Bacteroidales	f__Prevotellaceae	g__Prevotella_1	s__unclassified_g__Prevotella_1	OTU1499	0	1	1	0	1	0	0	2	0	1	0	2	0	0	1	0	0	7	3	48
p__Bacteroidetes	c__Bacteroidia	o__Bacteroidales	f__Rikenellaceae	g__Rikenellaceae_RC9_gut_group	s__uncultured_rumen_bacterium_g__Rikenellaceae_RC9_gut_group	OTU135	7	1	6	3	2	0	5	1	0	1	17	2	0	4	6	3	6	0	1	1
p__Bacteroidetes	c__Bacteroidia	o__Bacteroidales	f__Prevotellaceae	g__Alloprevotella	s__unclassified_g__Alloprevotella	OTU108	2	0	6	3	0	4	11	0	0	0	35	0	1	0	1	0	0	0	2	0
p__Bacteroidetes	c__Bacteroidia	o__Bacteroidales	f__Bacteroidales_BS11_gut_group	g__norank_f__Bacteroidales_BS11_gut_group	s__uncultured_rumen_bacterium_g__norank_f__Bacteroidales_BS11_gut_group	OTU587	0	2	1	2	2	3	0	6	0	2	0	11	5	21	3	4	0	0	0	3
p__Bacteroidetes	c__Bacteroidia	o__Bacteroidales	f__Prevotellaceae	g__Prevotellaceae_NK3B31_group	s__uncultured_rumen_bacterium_g__Prevotellaceae_NK3B31_group	OTU761	0	4	2	2	9	0	0	4	0	0	0	9	1	9	0	0	0	6	5	14
p__Bacteroidetes	c__Bacteroidia	o__Bacteroidales	f__Prevotellaceae	g__Prevotella_1	s__unclassified_g__Prevotella_1	OTU828	0	1	2	3	1	0	0	0	0	6	1	8	12	9	2	11	0	2	2	5
p__Bacteroidetes	c__Bacteroidia	o__Bacteroidales	f__Prevotellaceae	g__Prevotellaceae_UCG-003	s__unclassified_g__Prevotellaceae_UCG-003	OTU833	2	2	7	7	2	0	3	0	0	2	12	0	16	0	1	7	2	1	1	0
p__Bacteroidetes	c__Bacteroidia	o__Bacteroidales	f__Bacteroidales_BS11_gut_group	g__norank_f__Bacteroidales_BS11_gut_group	s__uncultured_rumen_bacterium_g__norank_f__Bacteroidales_BS11_gut_group	OTU152	3	1	2	2	1	8	8	0	0	0	28	0	0	3	1	1	1	0	1	4
p__Bacteroidetes	c__Bacteroidia	o__Bacteroidales	f__Prevotellaceae	g__Prevotella_1	s__uncultured_rumen_bacterium_g__Prevotella_1	OTU1054	2	3	1	1	0	1	6	1	11	2	5	5	0	1	4	3	5	2	7	4
p__Bacteroidetes	c__Bacteroidia	o__Bacteroidales	f__Bacteroidales_BS11_gut_group	g__norank_f__Bacteroidales_BS11_gut_group	s__unclassified_g__norank_f__Bacteroidales_BS11_gut_group	OTU1182	0	0	0	1	4	0	0	40	0	1	0	0	0	0	2	0	0	16	0	0
p__Bacteroidetes	c__Bacteroidetes_VC2.1_Bac22	o__norank_c__Bacteroidetes_VC2.1_Bac22	f__norank_c__Bacteroidetes_VC2.1_Bac22	g__norank_c__Bacteroidetes_VC2.1_Bac22	s__uncultured_rumen_bacterium_g__norank_c__Bacteroidetes_VC2.1_Bac22	OTU164	0	0	0	0	0	12	2	5	0	0	42	0	1	0	0	0	0	0	1	0
p__Bacteroidetes	c__Bacteroidia	o__Bacteroidales	f__Bacteroidales_S24-7_group	g__norank_f__Bacteroidales_S24-7_group	s__unclassified_g__norank_f__Bacteroidales_S24-7_group	OTU628	5	8	0	6	4	0	6	6	0	2	2	1	3	2	0	4	4	3	2	4
p__Bacteroidetes	c__Bacteroidia	o__Bacteroidales	f__Prevotellaceae	g__Prevotellaceae_UCG-001	s__uncultured_bacterium_g__Prevotellaceae_UCG-001	OTU1566	0	0	0	12	5	1	8	2	0	3	0	0	4	0	0	0	16	4	1	5
p__Bacteroidetes	c__Bacteroidia	o__Bacteroidales	f__Bacteroidales_RF16_group	g__norank_f__Bacteroidales_RF16_group	s__uncultured_rumen_bacterium_g__norank_f__Bacteroidales_RF16_group	OTU341	2	1	1	0	2	3	0	19	6	0	0	1	1	1	2	1	0	19	0	1
p__Bacteroidetes	c__Bacteroidia	o__Bacteroidales	f__Prevotellaceae	g__Prevotellaceae_UCG-001	s__uncultured_bacterium_g__Prevotellaceae_UCG-001	OTU361	0	2	1	3	7	0	0	8	2	2	2	2	1	2	6	2	3	2	11	4
p__Bacteroidetes	c__Bacteroidia	o__Bacteroidales	f__Rikenellaceae	g__Rikenellaceae_RC9_gut_group	s__uncultured_rumen_bacterium_g__Rikenellaceae_RC9_gut_group	OTU1349	1	4	3	2	2	0	0	5	0	2	3	5	5	9	4	0	4	6	4	1
p__Bacteroidetes	c__Bacteroidia	o__Bacteroidales	f__Rikenellaceae	g__Rikenellaceae_RC9_gut_group	s__uncultured_rumen_bacterium_g__Rikenellaceae_RC9_gut_group	OTU540	0	3	5	2	0	0	0	1	0	3	0	14	0	11	6	1	2	3	2	6
p__Bacteroidetes	c__Bacteroidia	o__Bacteroidales	f__Prevotellaceae	g__Prevotella_1	s__unclassified_g__Prevotella_1	OTU1412	0	19	1	3	0	0	0	2	6	3	0	3	3	3	2	4	0	4	2	4
p__Bacteroidetes	c__Bacteroidia	o__Bacteroidales	f__Bacteroidales_BS11_gut_group	g__norank_f__Bacteroidales_BS11_gut_group	s__unclassified_g__norank_f__Bacteroidales_BS11_gut_group	OTU65	0	4	0	0	0	3	0	32	0	1	17	0	0	0	1	0	0	0	0	0
p__Bacteroidetes	c__Bacteroidia	o__Bacteroidales	f__Rikenellaceae	g__Rikenellaceae_RC9_gut_group	s__unclassified_g__Rikenellaceae_RC9_gut_group	OTU1452	0	3	2	1	1	0	1	8	0	6	2	9	4	4	6	0	0	6	1	4
p__Bacteroidetes	c__Bacteroidia	o__Bacteroidales	f__Prevotellaceae	g__Prevotellaceae_UCG-001	s__uncultured_rumen_bacterium_g__Prevotellaceae_UCG-001	OTU82	0	1	2	2	4	1	0	7	0	0	5	9	4	6	4	0	0	3	2	6
p__Bacteroidetes	c__Bacteroidia	o__Bacteroidales	f__Prevotellaceae	g__Prevotella_1	s__unclassified_g__Prevotella_1	OTU176	0	7	1	1	5	0	0	2	0	2	5	1	9	1	8	4	3	3	3	1
p__Bacteroidetes	c__Bacteroidia	o__Bacteroidales	f__Bacteroidales_S24-7_group	g__norank_f__Bacteroidales_S24-7_group	s__uncultured_rumen_bacterium_g__norank_f__Bacteroidales_S24-7_group	OTU434	6	6	5	3	2	0	1	1	0	6	0	2	6	2	6	3	2	0	3	2
p__Bacteroidetes	c__Bacteroidia	o__Bacteroidales	f__Prevotellaceae	g__Prevotella_1	s__uncultured_rumen_bacterium_g__Prevotella_1	OTU517	0	2	6	2	6	0	0	7	0	2	2	4	6	3	4	0	1	5	4	2
p__Bacteroidetes	c__Bacteroidia	o__Bacteroidales	f__Prevotellaceae	g__Prevotellaceae_UCG-003	s__uncultured_rumen_bacterium_g__Prevotellaceae_UCG-003	OTU947	3	3	5	5	4	1	1	2	1	2	1	9	2	4	4	2	0	6	0	1
p__Bacteroidetes	c__Bacteroidia	o__Bacteroidales	f__Prevotellaceae	g__Prevotella_1	s__unclassified_g__Prevotella_1	OTU1029	0	1	8	0	1	0	0	12	0	0	0	7	1	3	4	0	4	8	5	2
p__Bacteroidetes	c__Bacteroidia	o__Bacteroidales	f__Prevotellaceae	g__Prevotellaceae_UCG-003	s__unclassified_g__Prevotellaceae_UCG-003	OTU770	0	3	1	5	5	1	0	2	0	2	9	1	0	5	4	5	0	6	2	4
p__Bacteroidetes	c__Bacteroidia	o__Bacteroidales	f__Prevotellaceae	g__Prevotella_1	s__unclassified_g__Prevotella_1	OTU776	0	1	0	0	4	0	0	13	0	0	0	2	7	0	3	0	0	18	7	0
p__Bacteroidetes	c__Bacteroidia	o__Bacteroidales	f__Rikenellaceae	g__Rikenellaceae_RC9_gut_group	s__uncultured_rumen_bacterium_g__Rikenellaceae_RC9_gut_group	OTU1289	3	0	4	8	0	0	2	14	0	1	1	0	3	2	5	0	3	6	1	0
p__Bacteroidetes	c__Bacteroidia	o__Bacteroidales	f__Prevotellaceae	g__Prevotella_1	s__uncultured_rumen_bacterium_g__Prevotella_1	OTU1495	0	0	3	4	1	0	0	0	0	1	0	3	8	6	5	0	0	1	5	16
p__Bacteroidetes	c__Bacteroidia	o__Bacteroidales	f__Prevotellaceae	g__unclassified_f__Prevotellaceae	s__unclassified_f__Prevotellaceae	OTU1510	5	0	4	0	7	0	4	0	0	6	1	1	7	1	0	2	8	0	2	5
p__Bacteroidetes	c__Bacteroidia	o__Bacteroidales	f__Prevotellaceae	g__unclassified_f__Prevotellaceae	s__unclassified_f__Prevotellaceae	OTU760	0	1	0	3	6	0	0	5	0	0	1	1	9	1	8	4	0	8	3	2
p__Bacteroidetes	c__Bacteroidia	o__Bacteroidales	f__Prevotellaceae	g__unclassified_f__Prevotellaceae	s__unclassified_f__Prevotellaceae	OTU602	0	0	6	1	1	1	0	14	0	1	0	8	4	7	0	0	0	8	0	0
p__Bacteroidetes	c__Bacteroidia	o__Bacteroidales	f__Prevotellaceae	g__Prevotella_1	s__unclassified_g__Prevotella_1	OTU25	0	0	3	2	4	1	1	4	0	0	7	0	8	0	1	2	2	8	3	4
p__Bacteroidetes	c__Bacteroidia	o__Bacteroidales	f__Prevotellaceae	g__Prevotellaceae_UCG-001	s__uncultured_rumen_bacterium_g__Prevotellaceae_UCG-001	OTU383	0	6	0	1	4	0	2	3	0	2	1	6	5	4	0	7	3	2	1	3
p__Bacteroidetes	c__Bacteroidia	o__Bacteroidales	f__Bacteroidales_BS11_gut_group	g__norank_f__Bacteroidales_BS11_gut_group	s__uncultured_rumen_bacterium_g__norank_f__Bacteroidales_BS11_gut_group	OTU821	0	3	1	3	3	0	0	3	0	3	0	0	7	2	5	2	0	10	4	4
p__Bacteroidetes	c__Bacteroidia	o__Bacteroidales	f__Prevotellaceae	g__Prevotella_1	s__unclassified_g__Prevotella_1	OTU86	1	1	5	3	3	0	4	5	0	1	10	0	0	0	3	1	0	2	3	7
p__Bacteroidetes	c__Bacteroidia	o__Bacteroidales	f__Prevotellaceae	g__Prevotella_1	s__unclassified_g__Prevotella_1	OTU317	0	0	3	6	4	0	4	0	0	4	2	2	4	2	1	1	2	8	2	4
p__Bacteroidetes	c__Bacteroidia	o__Bacteroidales	f__Prevotellaceae	g__Prevotella_1	s__unclassified_g__Prevotella_1	OTU581	0	0	1	5	2	1	1	1	0	2	1	0	6	3	6	1	9	5	4	0
p__Bacteroidetes	c__Bacteroidia	o__Bacteroidales	f__Rikenellaceae	g__Rikenellaceae_RC9_gut_group	s__uncultured_bacterium_g__Rikenellaceae_RC9_gut_group	OTU805	0	1	1	0	0	0	0	0	0	0	39	0	0	1	0	2	0	4	0	0
p__Bacteroidetes	c__Bacteroidia	o__Bacteroidales	f__Bacteroidales_S24-7_group	g__norank_f__Bacteroidales_S24-7_group	s__uncultured_rumen_bacterium_g__norank_f__Bacteroidales_S24-7_group	OTU395	1	1	3	6	2	1	1	3	0	3	0	3	2	7	0	2	9	1	1	1
p__Bacteroidetes	c__Bacteroidia	o__Bacteroidales	f__Prevotellaceae	g__Prevotellaceae_NK3B31_group	s__uncultured_rumen_bacterium_g__Prevotellaceae_NK3B31_group	OTU1340	0	2	3	0	2	0	0	3	2	1	0	13	0	2	0	0	0	3	7	9
p__Bacteroidetes	c__Bacteroidia	o__Bacteroidales	f__Rikenellaceae	g__Rikenellaceae_RC9_gut_group	s__uncultured_rumen_bacterium_g__Rikenellaceae_RC9_gut_group	OTU35	0	1	2	0	1	2	7	1	0	0	21	0	5	3	0	0	1	1	1	0
p__Bacteroidetes	c__Bacteroidia	o__Bacteroidales	f__Prevotellaceae	g__Prevotellaceae_UCG-001	s__unclassified_g__Prevotellaceae_UCG-001	OTU547	1	1	3	5	1	0	2	3	0	1	0	1	2	5	3	4	0	0	5	9
p__Bacteroidetes	c__Bacteroidia	o__Bacteroidales	f__Rikenellaceae	g__Rikenellaceae_RC9_gut_group	s__uncultured_bacterium_g__Rikenellaceae_RC9_gut_group	OTU1014	2	5	2	5	0	1	0	6	1	2	6	0	0	3	1	2	3	2	3	2
p__Bacteroidetes	c__Bacteroidia	o__Bacteroidales	f__Prevotellaceae	g__Prevotellaceae_UCG-004	s__uncultured_rumen_bacterium_g__Prevotellaceae_UCG-004	OTU1120	4	0	0	0	1	0	41	0	0	0	0	0	0	0	0	0	0	0	0	0
p__Bacteroidetes	c__Bacteroidia	o__Bacteroidales	f__Bacteroidales_BS11_gut_group	g__norank_f__Bacteroidales_BS11_gut_group	s__uncultured_rumen_bacterium_g__norank_f__Bacteroidales_BS11_gut_group	OTU1562	0	4	0	2	4	0	0	10	0	5	0	1	1	1	8	0	0	7	0	3
p__Bacteroidetes	c__Bacteroidia	o__Bacteroidales	f__Prevotellaceae	g__Prevotella_1	s__uncultured_rumen_bacterium_g__Prevotella_1	OTU6	0	0	1	1	0	5	1	0	4	1	22	1	1	0	0	4	4	0	0	0
p__Bacteroidetes	c__Bacteroidia	o__Bacteroidales	f__Rikenellaceae	g__Rikenellaceae_RC9_gut_group	s__unclassified_g__Rikenellaceae_RC9_gut_group	OTU47	1	3	5	5	1	0	3	1	0	1	8	4	2	1	4	1	2	0	0	3
p__Bacteroidetes	c__Bacteroidia	o__Bacteroidales	f__Prevotellaceae	g__Prevotella_1	s__unclassified_g__Prevotella_1	OTU1280	0	0	0	0	0	0	0	7	0	0	0	1	0	1	6	0	0	27	3	0
p__Bacteroidetes	c__Bacteroidia	o__Bacteroidales	f__Bacteroidales_Incertae_Sedis	g__Phocaeicola	s__uncultured_rumen_bacterium_g__Phocaeicola	OTU637	3	2	1	3	6	0	0	4	0	2	1	0	3	0	6	0	2	5	5	1
p__Bacteroidetes	c__Bacteroidia	o__Bacteroidales	f__Prevotellaceae	g__Prevotella_1	s__unclassified_g__Prevotella_1	OTU672	0	2	1	2	2	2	2	0	0	3	4	2	2	0	3	0	4	8	4	3
p__Bacteroidetes	c__Bacteroidia	o__Bacteroidales	f__Prevotellaceae	g__Alloprevotella	s__uncultured_rumen_bacterium_g__Alloprevotella	OTU1568	0	0	2	1	1	2	2	2	9	2	6	0	1	1	1	0	2	0	9	3
p__Bacteroidetes	c__Bacteroidia	o__Bacteroidales	f__Rikenellaceae	g__Rikenellaceae_RC9_gut_group	s__unidentified_rumen_bacterium_RF14	OTU184	3	3	1	3	4	1	3	0	0	4	5	1	2	1	4	1	1	1	2	3
p__Bacteroidetes	c__Bacteroidia	o__Bacteroidales	f__Rikenellaceae	g__Rikenellaceae_RC9_gut_group	s__uncultured_rumen_bacterium_g__Rikenellaceae_RC9_gut_group	OTU830	0	0	3	2	10	0	0	9	1	0	0	1	5	1	2	2	0	6	1	0
p__Bacteroidetes	c__Bacteroidia	o__Bacteroidales	f__Prevotellaceae	g__Prevotella_1	s__unclassified_g__Prevotella_1	OTU986	0	0	1	0	3	0	3	4	2	1	2	0	2	0	1	2	7	3	6	5
p__Bacteroidetes	c__Bacteroidia	o__Bacteroidales	f__Bacteroidales_S24-7_group	g__norank_f__Bacteroidales_S24-7_group	s__unclassified_g__norank_f__Bacteroidales_S24-7_group	OTU1430	10	0	0	0	0	0	7	0	25	0	0	0	0	0	0	0	0	0	0	0
p__Bacteroidetes	c__Bacteroidia	o__Bacteroidales	f__Rikenellaceae	g__Rikenellaceae_RC9_gut_group	s__unclassified_g__Rikenellaceae_RC9_gut_group	OTU1488	0	1	0	2	1	0	0	11	0	1	0	8	0	6	1	2	2	2	1	4
p__Bacteroidetes	c__Bacteroidia	o__Bacteroidales	f__Rikenellaceae	g__Rikenellaceae_RC9_gut_group	s__unclassified_g__Rikenellaceae_RC9_gut_group	OTU375	3	1	4	1	3	0	1	3	0	3	2	3	2	2	6	0	2	1	3	1
p__Bacteroidetes	c__Bacteroidia	o__Bacteroidales	f__Prevotellaceae	g__unclassified_f__Prevotellaceae	s__unclassified_f__Prevotellaceae	OTU841	0	1	0	0	0	0	0	0	0	0	1	5	3	2	0	7	0	13	7	2
p__Bacteroidetes	c__Bacteroidia	o__Bacteroidales	f__Bacteroidales_BS11_gut_group	g__norank_f__Bacteroidales_BS11_gut_group	s__uncultured_rumen_bacterium_g__norank_f__Bacteroidales_BS11_gut_group	OTU1509	0	1	0	6	0	0	0	3	0	5	0	5	5	7	1	0	0	7	0	1
p__Bacteroidetes	c__Bacteroidia	o__Bacteroidales	f__Rikenellaceae	g__Rikenellaceae_RC9_gut_group	s__uncultured_rumen_bacterium_g__Rikenellaceae_RC9_gut_group	OTU239	0	0	2	0	11	0	0	11	1	1	0	2	0	2	2	0	0	3	5	0
p__Bacteroidetes	c__Bacteroidia	o__Bacteroidales	f__Prevotellaceae	g__Prevotellaceae_NK3B31_group	s__uncultured_rumen_bacterium_g__Prevotellaceae_NK3B31_group	OTU584	0	2	1	7	10	0	0	2	1	4	0	2	0	1	0	4	0	3	1	2
p__Bacteroidetes	c__Bacteroidia	o__Bacteroidales	f__Prevotellaceae	g__Prevotellaceae_NK3B31_group	s__uncultured_rumen_bacterium_g__Prevotellaceae_NK3B31_group	OTU608	0	3	1	3	2	6	0	2	3	1	0	4	3	3	0	1	1	2	2	3
p__Bacteroidetes	c__Bacteroidia	o__Bacteroidales	f__Bacteroidales_BS11_gut_group	g__norank_f__Bacteroidales_BS11_gut_group	s__unclassified_g__norank_f__Bacteroidales_BS11_gut_group	OTU1308	5	0	0	1	4	0	0	6	0	0	0	1	8	2	1	4	0	0	3	5
p__Bacteroidetes	c__Bacteroidia	o__Bacteroidales	f__Bacteroidales_BS11_gut_group	g__norank_f__Bacteroidales_BS11_gut_group	s__uncultured_rumen_bacterium_g__norank_f__Bacteroidales_BS11_gut_group	OTU1316	0	0	3	0	0	1	0	30	0	0	0	0	0	0	4	0	0	1	0	1
p__Bacteroidetes	c__Bacteroidia	o__Bacteroidales	f__Bacteroidales_BS11_gut_group	g__norank_f__Bacteroidales_BS11_gut_group	s__uncultured_rumen_bacterium_g__norank_f__Bacteroidales_BS11_gut_group	OTU1559	0	0	1	2	0	0	1	4	0	1	0	1	0	0	5	0	2	8	0	15
p__Bacteroidetes	c__Bacteroidia	o__Bacteroidales	f__Prevotellaceae	g__Prevotellaceae_UCG-003	s__uncultured_rumen_bacterium_g__Prevotellaceae_UCG-003	OTU939	0	0	2	0	1	1	1	1	0	1	20	0	2	0	0	3	0	4	1	2
p__Bacteroidetes	c__Bacteroidia	o__Bacteroidales	f__Rikenellaceae	g__Rikenellaceae_RC9_gut_group	s__unclassified_g__Rikenellaceae_RC9_gut_group	OTU1144	0	2	1	2	1	1	0	9	0	2	8	2	0	2	1	0	0	7	0	1
p__Bacteroidetes	c__Bacteroidia	o__Bacteroidales	f__Prevotellaceae	g__Prevotellaceae_NK3B31_group	s__uncultured_rumen_bacterium_g__Prevotellaceae_NK3B31_group	OTU660	0	0	0	3	12	8	0	1	3	1	0	0	0	0	1	2	0	2	1	4
p__Bacteroidetes	c__Bacteroidia	o__Bacteroidales	f__Bacteroidales_RF16_group	g__norank_f__Bacteroidales_RF16_group	s__uncultured_bacterium_g__norank_f__Bacteroidales_RF16_group	OTU940	0	1	1	0	0	21	0	0	13	0	0	1	0	0	1	0	0	0	0	0
p__Bacteroidetes	c__Bacteroidia	o__Bacteroidales	f__Prevotellaceae	g__Prevotella_1	s__uncultured_rumen_bacterium_g__Prevotella_1	OTU481	0	0	0	1	0	0	0	2	0	0	2	0	2	0	3	1	0	23	3	0
p__Bacteroidetes	c__Bacteroidia	o__Bacteroidales	f__Bacteroidales_BS11_gut_group	g__norank_f__Bacteroidales_BS11_gut_group	s__unclassified_g__norank_f__Bacteroidales_BS11_gut_group	OTU1507	0	3	2	1	4	0	0	4	0	2	0	3	0	7	8	0	0	1	0	2
p__Bacteroidetes	c__Bacteroidia	o__Bacteroidales	f__Bacteroidales_BS11_gut_group	g__norank_f__Bacteroidales_BS11_gut_group	s__unclassified_g__norank_f__Bacteroidales_BS11_gut_group	OTU1530	0	1	1	2	6	0	0	9	0	2	0	0	1	2	8	3	0	0	0	2
p__Bacteroidetes	c__Bacteroidia	o__Bacteroidales	f__Prevotellaceae	g__Prevotella_1	s__unclassified_g__Prevotella_1	OTU1560	1	0	2	7	1	0	0	2	0	5	0	0	3	0	8	4	0	1	1	2
p__Bacteroidetes	c__Bacteroidia	o__Bacteroidales	f__Prevotellaceae	g__unclassified_f__Prevotellaceae	s__unclassified_f__Prevotellaceae	OTU228	19	0	0	2	0	1	7	0	0	0	5	0	1	0	0	0	0	0	1	0
p__Bacteroidetes	c__Bacteroidia	o__Bacteroidales	f__Prevotellaceae	g__unclassified_f__Prevotellaceae	s__unclassified_f__Prevotellaceae	OTU253	0	0	1	0	0	0	0	2	0	0	0	6	0	7	0	0	0	20	0	0
p__Bacteroidetes	c__Bacteroidia	o__Bacteroidales	f__Prevotellaceae	g__Prevotella_1	s__uncultured_rumen_bacterium_g__Prevotella_1	OTU758	1	1	1	4	3	0	0	5	1	1	1	0	1	1	1	4	0	1	0	10
p__Bacteroidetes	c__Bacteroidia	o__Bacteroidales	f__Prevotellaceae	g__Prevotella_1	s__unclassified_g__Prevotella_1	OTU840	1	0	0	1	0	0	26	1	0	0	0	0	1	0	0	1	4	1	0	0
p__Bacteroidetes	c__Bacteroidia	o__Bacteroidales	f__Prevotellaceae	g__Prevotella_1	s__Prevotella_brevis	OTU899	0	1	8	3	0	1	0	0	10	0	5	0	3	0	1	1	1	0	2	0
p__Bacteroidetes	c__Bacteroidia	o__Bacteroidales	f__Bacteroidales_BS11_gut_group	g__norank_f__Bacteroidales_BS11_gut_group	s__unclassified_g__norank_f__Bacteroidales_BS11_gut_group	OTU1335	0	0	0	0	1	0	0	11	0	0	2	1	0	1	1	0	0	18	1	0
p__Bacteroidetes	c__Bacteroidia	o__Bacteroidales	f__Prevotellaceae	g__Prevotellaceae_UCG-001	s__uncultured_bacterium_g__Prevotellaceae_UCG-001	OTU785	1	10	0	2	2	0	2	1	0	2	2	0	1	0	1	2	3	0	3	3
p__Bacteroidetes	c__Bacteroidia	o__Bacteroidales	f__Prevotellaceae	g__Prevotella_1	s__unclassified_g__Prevotella_1	OTU968	0	1	2	2	4	5	0	1	8	3	0	6	0	0	0	1	0	0	1	1
p__Bacteroidetes	c__Bacteroidia	o__Bacteroidales	f__Rikenellaceae	g__Rikenellaceae_RC9_gut_group	s__unclassified_g__Rikenellaceae_RC9_gut_group	OTU1478	4	0	1	0	1	0	3	0	4	2	0	2	1	3	1	1	4	1	1	6
p__Bacteroidetes	c__Bacteroidia	o__Bacteroidales	f__Rikenellaceae	g__Rikenellaceae_RC9_gut_group	s__unclassified_g__Rikenellaceae_RC9_gut_group	OTU34	1	0	0	1	6	1	1	1	0	1	11	0	1	0	4	0	3	0	3	0
p__Bacteroidetes	c__Bacteroidia	o__Bacteroidales	f__Rikenellaceae	g__Rikenellaceae_RC9_gut_group	s__uncultured_rumen_bacterium_g__Rikenellaceae_RC9_gut_group	OTU670	0	0	2	6	0	3	2	5	0	1	3	1	2	1	3	0	0	1	2	2
p__Bacteroidetes	c__Bacteroidia	o__Bacteroidales	f__Prevotellaceae	g__unclassified_f__Prevotellaceae	s__unclassified_f__Prevotellaceae	OTU906	0	0	1	2	0	16	0	0	4	1	1	0	0	0	1	1	0	5	1	1
p__Bacteroidetes	c__Bacteroidia	o__Bacteroidales	f__Bacteroidales_S24-7_group	g__norank_f__Bacteroidales_S24-7_group	s__uncultured_bacterium_g__norank_f__Bacteroidales_S24-7_group	OTU1000	0	3	2	3	2	0	4	3	0	1	2	2	1	1	0	1	5	0	3	1
p__Bacteroidetes	c__Bacteroidia	o__Bacteroidales	f__Prevotellaceae	g__Prevotella_1	s__unclassified_g__Prevotella_1	OTU1454	0	0	4	0	4	1	1	3	0	0	0	0	6	0	3	1	1	7	2	1
p__Bacteroidetes	c__Bacteroidia	o__Bacteroidales	f__Bacteroidales_S24-7_group	g__norank_f__Bacteroidales_S24-7_group	s__uncultured_bacterium_g__norank_f__Bacteroidales_S24-7_group	OTU1534	2	1	2	1	0	0	2	5	0	6	1	1	1	1	0	3	1	3	1	3
p__Bacteroidetes	c__Bacteroidia	o__Bacteroidales	f__Rikenellaceae	g__Rikenellaceae_RC9_gut_group	s__uncultured_rumen_bacterium_g__Rikenellaceae_RC9_gut_group	OTU4	2	1	2	1	3	2	1	0	0	0	11	2	1	3	1	0	0	0	3	0
p__Bacteroidetes	c__Bacteroidia	o__Bacteroidales	f__Bacteroidales_BS11_gut_group	g__norank_f__Bacteroidales_BS11_gut_group	s__uncultured_bacterium_g__norank_f__Bacteroidales_BS11_gut_group	OTU46	0	0	2	0	0	2	1	3	0	0	24	0	0	1	0	0	0	0	0	0
p__Bacteroidetes	c__Bacteroidia	o__Bacteroidales	f__Rikenellaceae	g__Rikenellaceae_RC9_gut_group	s__unclassified_g__Rikenellaceae_RC9_gut_group	OTU201	2	1	3	0	2	1	0	0	0	3	3	2	3	5	2	0	0	2	1	3
p__Bacteroidetes	c__Bacteroidia	o__Bacteroidales	f__Bacteroidales_BS11_gut_group	g__norank_f__Bacteroidales_BS11_gut_group	s__Bacteroidales_bacterium_Bact_22	OTU679	0	0	0	0	0	5	0	5	0	1	17	0	0	0	4	0	0	1	0	0
p__Bacteroidetes	c__Bacteroidia	o__Bacteroidales	f__Prevotellaceae	g__Prevotella_1	s__unclassified_g__Prevotella_1	OTU1203	0	0	4	1	1	0	0	3	0	0	0	3	3	0	3	2	0	9	4	0
p__Bacteroidetes	c__unclassified_p__Bacteroidetes	o__unclassified_p__Bacteroidetes	f__unclassified_p__Bacteroidetes	g__unclassified_p__Bacteroidetes	s__unclassified_p__Bacteroidetes	OTU231	1	2	5	0	0	3	1	8	0	0	0	1	0	0	0	0	0	11	0	0
p__Bacteroidetes	c__Bacteroidia	o__Bacteroidales	f__Prevotellaceae	g__Prevotella_1	s__unclassified_g__Prevotella_1	OTU534	0	0	3	1	0	0	0	1	0	0	1	2	3	0	11	0	0	3	6	1
p__Bacteroidetes	c__Bacteroidia	o__Bacteroidales	f__Prevotellaceae	g__Prevotellaceae_UCG-003	s__unclassified_g__Prevotellaceae_UCG-003	OTU685	0	0	2	0	0	0	0	10	0	1	0	0	3	0	9	0	0	6	0	1
p__Bacteroidetes	c__Bacteroidia	o__Bacteroidales	f__Prevotellaceae	g__Prevotella_1	s__uncultured_rumen_bacterium_g__Prevotella_1	OTU742	0	1	4	2	2	0	3	2	0	0	3	0	1	1	0	1	7	4	1	0
p__Bacteroidetes	c__Bacteroidia	o__Bacteroidales	f__Rikenellaceae	g__U29-B03	s__uncultured_rumen_bacterium_g__U29-B03	OTU743	0	2	0	0	5	0	3	1	0	1	0	0	4	0	1	1	0	11	3	0
p__Bacteroidetes	c__Bacteroidia	o__Bacteroidales	f__Rikenellaceae	g__SP3-e08	s__uncultured_bacterium_g__SP3-e08	OTU1392	0	0	0	0	0	0	0	9	1	0	0	0	0	0	3	0	0	19	0	0
p__Bacteroidetes	c__Bacteroidia	o__Bacteroidales	f__Rikenellaceae	g__Rikenellaceae_RC9_gut_group	s__Bacteroidales_bacterium_Bact_15	OTU1535	1	3	2	0	3	0	3	2	0	1	1	2	2	1	2	2	2	0	2	3
p__Bacteroidetes	c__Bacteroidia	o__Bacteroidales	f__Rikenellaceae	g__Rikenellaceae_RC9_gut_group	s__unclassified_g__Rikenellaceae_RC9_gut_group	OTU1573	0	1	2	0	0	0	0	4	1	2	3	4	2	5	5	0	0	3	0	0
p__Bacteroidetes	c__Bacteroidia	o__Bacteroidales	f__Prevotellaceae	g__unclassified_f__Prevotellaceae	s__unclassified_f__Prevotellaceae	OTU69	0	0	4	1	0	1	0	2	0	0	8	0	1	0	3	0	0	8	2	1
p__Bacteroidetes	c__Bacteroidia	o__Bacteroidales	f__unclassified_o__Bacteroidales	g__unclassified_o__Bacteroidales	s__unclassified_o__Bacteroidales	OTU93	0	0	1	1	0	0	1	4	0	0	9	0	7	0	1	1	0	0	5	1
p__Bacteroidetes	c__Bacteroidia	o__Bacteroidales	f__Bacteroidales_S24-7_group	g__norank_f__Bacteroidales_S24-7_group	s__uncultured_bacterium_g__norank_f__Bacteroidales_S24-7_group	OTU654	1	3	1	3	0	0	0	0	3	2	3	2	4	4	1	0	2	0	0	2
p__Bacteroidetes	c__Bacteroidia	o__Bacteroidales	f__Rikenellaceae	g__Rikenellaceae_RC9_gut_group	s__uncultured_rumen_bacterium_g__Rikenellaceae_RC9_gut_group	OTU208	4	0	0	3	4	0	0	0	0	3	2	3	3	4	0	2	0	1	1	0
p__Bacteroidetes	c__Bacteroidia	o__Bacteroidales	f__Rikenellaceae	g__Rikenellaceae_RC9_gut_group	s__unclassified_g__Rikenellaceae_RC9_gut_group	OTU570	0	1	2	1	0	0	0	3	1	2	1	3	3	3	6	1	0	3	0	0
p__Bacteroidetes	c__Bacteroidia	o__Bacteroidales	f__Bacteroidales_BS11_gut_group	g__norank_f__Bacteroidales_BS11_gut_group	s__uncultured_rumen_bacterium_g__norank_f__Bacteroidales_BS11_gut_group	OTU798	0	1	0	1	3	0	0	10	0	1	0	1	2	1	4	0	0	5	0	1
p__Bacteroidetes	c__Bacteroidia	o__Bacteroidales	f__Prevotellaceae	g__Prevotellaceae_UCG-003	s__unclassified_g__Prevotellaceae_UCG-003	OTU110	0	2	0	1	0	0	0	2	0	0	10	0	3	0	0	0	5	6	0	0
p__Bacteroidetes	c__Bacteroidia	o__Bacteroidales	f__Prevotellaceae	g__Prevotellaceae_NK3B31_group	s__bacterium_A7_2010_	OTU172	0	3	1	0	5	0	0	0	0	2	1	3	3	1	2	1	0	3	1	3
p__Bacteroidetes	c__Bacteroidia	o__Bacteroidales	f__Marinilabiaceae	g__norank_f__Marinilabiaceae	s__uncultured_rumen_bacterium_g__norank_f__Marinilabiaceae	OTU1263	0	0	0	0	0	0	0	16	0	0	12	0	0	0	0	0	0	1	0	0
p__Bacteroidetes	c__Bacteroidia	o__Bacteroidales	f__Prevotellaceae	g__unclassified_f__Prevotellaceae	s__unclassified_f__Prevotellaceae	OTU1334	0	5	1	1	1	0	1	0	0	1	0	0	4	0	1	2	0	4	5	3
p__Bacteroidetes	c__Bacteroidia	o__Bacteroidales	f__Rikenellaceae	g__Rikenellaceae_RC9_gut_group	s__uncultured_rumen_bacterium_g__Rikenellaceae_RC9_gut_group	OTU17	1	0	0	2	0	1	4	3	0	2	8	0	2	1	0	0	1	1	1	1
p__Bacteroidetes	c__Bacteroidia	o__Bacteroidales	f__Prevotellaceae	g__Prevotellaceae_UCG-001	s__unclassified_g__Prevotellaceae_UCG-001	OTU751	0	1	0	3	2	1	0	2	0	0	0	5	1	3	0	3	0	5	0	2
p__Bacteroidetes	c__Bacteroidia	o__Bacteroidales	f__Prevotellaceae	g__Prevotella_7	s__uncultured_rumen_bacterium_g__Prevotella_7	OTU878	0	1	0	0	0	2	22	0	2	0	1	0	0	0	0	0	0	0	0	0
p__Bacteroidetes	c__Bacteroidia	o__Bacteroidales	f__Marinilabiaceae	g__norank_f__Marinilabiaceae	s__uncultured_rumen_bacterium_g__norank_f__Marinilabiaceae	OTU904	0	0	0	0	0	3	0	3	0	0	22	0	0	0	0	0	0	0	0	0
p__Bacteroidetes	c__Bacteroidia	o__Bacteroidales	f__Rikenellaceae	g__Rikenellaceae_RC9_gut_group	s__uncultured_rumen_bacterium_g__Rikenellaceae_RC9_gut_group	OTU768	3	1	1	1	1	0	3	0	0	3	0	0	1	3	0	0	2	0	7	1
p__Bacteroidetes	c__Bacteroidia	o__Bacteroidales	f__Bacteroidales_S24-7_group	g__norank_f__Bacteroidales_S24-7_group	s__uncultured_bacterium_g__norank_f__Bacteroidales_S24-7_group	OTU1049	3	0	2	2	0	0	4	0	0	3	0	2	3	1	1	0	4	0	0	2
p__Bacteroidetes	c__Bacteroidia	o__Bacteroidales	f__Prevotellaceae	g__Prevotella_1	s__unclassified_g__Prevotella_1	OTU1195	0	0	0	0	0	0	0	1	0	0	0	3	0	6	0	0	0	17	0	0
p__Bacteroidetes	c__Bacteroidia	o__Bacteroidales	f__Prevotellaceae	g__Prevotella_1	s__unclassified_g__Prevotella_1	OTU773	0	0	0	2	2	0	0	2	0	0	0	0	3	0	5	0	0	0	0	12
p__Bacteroidetes	c__Bacteroidia	o__Bacteroidales	f__norank_o__Bacteroidales	g__norank_o__Bacteroidales	s__unclassified_g__norank_o__Bacteroidales	OTU1075	9	0	0	1	0	0	16	0	0	0	0	0	0	0	0	0	0	0	0	0
p__Bacteroidetes	c__unclassified_p__Bacteroidetes	o__unclassified_p__Bacteroidetes	f__unclassified_p__Bacteroidetes	g__unclassified_p__Bacteroidetes	s__unclassified_p__Bacteroidetes	OTU1434	1	0	4	0	1	2	1	5	4	1	0	0	0	0	0	0	0	6	0	1
p__Bacteroidetes	c__Bacteroidia	o__Bacteroidales	f__Bacteroidales_BS11_gut_group	g__norank_f__Bacteroidales_BS11_gut_group	s__uncultured_rumen_bacterium_g__norank_f__Bacteroidales_BS11_gut_group	OTU1544	0	2	1	2	0	1	1	5	0	3	1	3	1	2	0	0	2	1	1	0
p__Bacteroidetes	c__Bacteroidia	o__Bacteroidales	f__Rikenellaceae	g__Rikenellaceae_RC9_gut_group	s__uncultured_rumen_bacterium_g__Rikenellaceae_RC9_gut_group	OTU1259	0	0	0	0	0	0	0	19	0	0	0	0	0	0	0	0	0	6	0	0
p__Bacteroidetes	c__Bacteroidia	o__Bacteroidales	f__Prevotellaceae	g__Prevotella_1	s__unclassified_g__Prevotella_1	OTU1536	0	0	0	0	2	0	0	4	1	1	0	0	4	2	3	0	0	7	0	1
p__Bacteroidetes	c__Bacteroidia	o__Bacteroidales	f__Prevotellaceae	g__Prevotella_1	s__unclassified_g__Prevotella_1	OTU1202	0	0	4	4	0	0	1	1	0	0	3	0	4	0	1	0	0	4	0	2
p__Bacteroidetes	c__Bacteroidia	o__Bacteroidales	f__Bacteroidales_S24-7_group	g__norank_f__Bacteroidales_S24-7_group	s__uncultured_bacterium_g__norank_f__Bacteroidales_S24-7_group	OTU462	0	0	0	1	1	2	5	1	1	2	0	0	3	2	0	0	2	1	2	0
p__Bacteroidetes	c__Bacteroidia	o__Bacteroidales	f__Rikenellaceae	g__Rikenellaceae_RC9_gut_group	s__uncultured_bacterium_g__Rikenellaceae_RC9_gut_group	OTU1554	0	0	0	1	0	0	0	2	0	1	0	6	1	2	1	2	2	5	0	0
p__Bacteroidetes	c__Bacteroidia	o__Bacteroidales	f__Prevotellaceae	g__Prevotella_1	s__unclassified_g__Prevotella_1	OTU1038	0	0	2	5	4	0	0	0	0	0	0	0	1	0	6	0	1	0	0	3
p__Bacteroidetes	c__Bacteroidia	o__Bacteroidales	f__Prevotellaceae	g__Prevotellaceae_UCG-003	s__uncultured_rumen_bacterium_g__Prevotellaceae_UCG-003	OTU102	0	0	0	0	0	1	0	0	0	0	18	0	0	0	0	0	0	2	0	0
p__Bacteroidetes	c__Bacteroidia	o__Bacteroidales	f__Bacteroidales_RF16_group	g__norank_f__Bacteroidales_RF16_group	s__unclassified_g__norank_f__Bacteroidales_RF16_group	OTU380	0	3	2	1	0	0	0	0	1	2	0	4	1	4	2	0	0	0	0	1
p__Bacteroidetes	c__Bacteroidia	o__Bacteroidales	f__Prevotellaceae	g__Prevotellaceae_NK3B31_group	s__uncultured_rumen_bacterium_g__Prevotellaceae_NK3B31_group	OTU431	0	2	1	0	4	0	0	0	0	1	2	2	0	0	1	0	0	4	1	3
p__Bacteroidetes	c__Bacteroidia	o__Bacteroidales	f__unclassified_o__Bacteroidales	g__unclassified_o__Bacteroidales	s__unclassified_o__Bacteroidales	OTU538	1	3	6	2	0	3	2	0	0	1	0	0	1	0	1	0	0	0	1	0
p__Bacteroidetes	c__Bacteroidia	o__Bacteroidales	f__Bacteroidales_S24-7_group	g__norank_f__Bacteroidales_S24-7_group	s__uncultured_rumen_bacterium_g__norank_f__Bacteroidales_S24-7_group	OTU1246	0	3	1	1	5	0	0	5	0	0	0	0	0	0	5	0	0	1	0	0
p__Bacteroidetes	c__Bacteroidia	o__Bacteroidales	f__Prevotellaceae	g__Prevotella_1	s__unclassified_g__Prevotella_1	OTU1481	0	0	4	0	1	1	1	1	1	0	5	1	1	0	2	0	0	1	1	1
p__Bacteroidetes	c__Bacteroidia	o__Bacteroidales	f__Rikenellaceae	g__Rikenellaceae_RC9_gut_group	s__uncultured_rumen_bacterium_g__Rikenellaceae_RC9_gut_group	OTU90	2	0	1	1	0	0	2	1	0	0	7	2	1	0	0	0	2	1	0	0
p__Bacteroidetes	c__Bacteroidia	o__Bacteroidales	f__Bacteroidales_BS11_gut_group	g__norank_f__Bacteroidales_BS11_gut_group	s__unclassified_g__norank_f__Bacteroidales_BS11_gut_group	OTU1248	0	0	1	0	1	0	0	10	0	1	0	1	1	1	2	0	0	1	0	1
p__Bacteroidetes	c__Bacteroidia	o__Bacteroidales	f__Prevotellaceae	g__unclassified_f__Prevotellaceae	s__unclassified_f__Prevotellaceae	OTU1329	0	0	1	1	0	0	1	0	0	0	0	0	5	0	0	0	0	6	6	0
p__Bacteroidetes	c__Bacteroidia	o__Bacteroidales	f__Prevotellaceae	g__Prevotellaceae_UCG-001	s__uncultured_bacterium_g__Prevotellaceae_UCG-001	OTU1388	0	0	0	2	1	0	0	4	0	0	0	0	2	0	0	0	0	4	7	0
p__Bacteroidetes	c__Bacteroidia	o__Bacteroidales	f__Prevotellaceae	g__Prevotellaceae_NK3B31_group	s__uncultured_rumen_bacterium_g__Prevotellaceae_NK3B31_group	OTU524	0	1	3	2	1	0	0	1	0	1	0	2	1	1	0	0	0	2	1	3
p__Bacteroidetes	c__Bacteroidia	o__Bacteroidales	f__Bacteroidales_BS11_gut_group	g__norank_f__Bacteroidales_BS11_gut_group	s__uncultured_bacterium_g__norank_f__Bacteroidales_BS11_gut_group	OTU591	0	3	0	0	1	0	0	1	0	0	0	1	0	3	6	0	0	1	1	2
p__Bacteroidetes	c__Bacteroidia	o__Bacteroidales	f__Prevotellaceae	g__Prevotella_1	s__unclassified_g__Prevotella_1	OTU622	0	0	0	5	1	1	0	0	3	0	1	0	2	0	2	3	0	1	0	0
p__Bacteroidetes	c__Bacteroidia	o__Bacteroidales	f__Prevotellaceae	g__Prevotella_1	s__unclassified_g__Prevotella_1	OTU644	0	0	3	3	0	2	1	0	0	0	1	0	2	0	4	1	0	0	0	2
p__Bacteroidetes	c__Bacteroidia	o__Bacteroidales	f__Prevotellaceae	g__Prevotellaceae_UCG-001	s__uncultured_rumen_bacterium_g__Prevotellaceae_UCG-001	OTU981	0	1	0	0	1	0	0	0	0	2	0	3	0	1	1	0	8	0	0	2
p__Bacteroidetes	c__Bacteroidia	o__Bacteroidales	f__Bacteroidales_BS11_gut_group	g__norank_f__Bacteroidales_BS11_gut_group	s__unclassified_g__norank_f__Bacteroidales_BS11_gut_group	OTU1239	0	0	0	0	0	0	0	10	1	0	1	0	0	0	1	0	0	6	0	0
p__Bacteroidetes	c__Bacteroidia	o__Bacteroidales	f__Prevotellaceae	g__Prevotella_9	s__gut_metagenome_g__Prevotella_9	OTU1330	0	0	0	3	0	0	6	0	3	0	0	0	0	0	0	0	0	2	5	0
p__Bacteroidetes	c__Bacteroidia	o__Bacteroidales	f__Rikenellaceae	g__Rikenellaceae_RC9_gut_group	s__uncultured_bacterium_g__Rikenellaceae_RC9_gut_group	OTU427	1	5	0	0	0	0	0	3	0	2	2	0	0	0	0	1	0	3	1	0
p__Bacteroidetes	c__Bacteroidia	o__Bacteroidales	f__Bacteroidaceae	g__Bacteroides	s__unclassified_g__Bacteroides	OTU823	0	0	0	0	0	0	6	0	2	1	0	3	1	0	0	4	0	1	0	0
p__Bacteroidetes	c__Bacteroidia	o__Bacteroidales	f__Prevotellaceae	g__Prevotellaceae_UCG-001	s__uncultured_Prevotellaceae_bacterium_g__Prevotellaceae_UCG-001	OTU945	1	4	0	1	0	2	2	0	0	1	3	0	1	1	0	0	0	0	1	1
p__Bacteroidetes	c__Bacteroidia	o__Bacteroidales	f__Rikenellaceae	g__Rikenellaceae_RC9_gut_group	s__uncultured_rumen_bacterium_g__Rikenellaceae_RC9_gut_group	OTU1241	0	0	1	0	0	0	0	7	0	1	0	3	0	1	0	0	0	5	0	0
p__Bacteroidetes	c__Bacteroidia	o__Bacteroidales	f__Prevotellaceae	g__Prevotella_1	s__unclassified_g__Prevotella_1	OTU1344	0	0	1	0	0	0	0	0	0	0	2	0	0	0	0	0	0	12	3	0
p__Bacteroidetes	c__Bacteroidia	o__Bacteroidales	f__Prevotellaceae	g__Prevotella_1	s__unclassified_g__Prevotella_1	OTU1528	0	0	0	1	5	0	0	1	0	3	0	0	2	0	0	1	0	3	1	1
p__Bacteroidetes	c__Bacteroidia	o__Bacteroidales	f__Prevotellaceae	g__norank_f__Prevotellaceae	s__bacterium_AC2042	OTU68	0	0	1	0	0	0	0	0	0	0	16	0	0	0	0	0	0	0	0	0
p__Bacteroidetes	c__Bacteroidia	o__Bacteroidales	f__Bacteroidales_S24-7_group	g__norank_f__Bacteroidales_S24-7_group	s__uncultured_bacterium_g__norank_f__Bacteroidales_S24-7_group	OTU627	0	0	1	1	1	0	1	0	0	1	3	3	1	4	1	0	0	0	0	0
p__Bacteroidetes	c__Bacteroidia	o__Bacteroidales	f__Prevotellaceae	g__Prevotellaceae_UCG-001	s__unclassified_g__Prevotellaceae_UCG-001	OTU918	0	2	1	1	3	1	0	0	0	0	1	0	0	1	0	0	0	6	0	1
p__Bacteroidetes	c__Bacteroidia	o__Bacteroidales	f__Rikenellaceae	g__Rikenellaceae_RC9_gut_group	s__uncultured_rumen_bacterium_g__Rikenellaceae_RC9_gut_group	OTU356	0	2	0	1	0	0	0	6	0	0	0	2	0	1	1	0	0	0	3	0
p__Bacteroidetes	c__Bacteroidia	o__Bacteroidales	f__Prevotellaceae	g__Prevotella_1	s__uncultured_rumen_bacterium_g__Prevotella_1	OTU495	0	1	2	0	1	0	0	0	0	0	0	3	2	0	3	0	0	3	1	0
p__Bacteroidetes	c__Bacteroidia	o__Bacteroidales	f__Bacteroidales_RF16_group	g__norank_f__Bacteroidales_RF16_group	s__unclassified_g__norank_f__Bacteroidales_RF16_group	OTU566	0	0	0	1	0	0	0	8	0	0	0	1	0	3	1	0	0	1	0	1
p__Bacteroidetes	c__Bacteroidia	o__Bacteroidales	f__Prevotellaceae	g__Prevotella_1	s__unclassified_g__Prevotella_1	OTU1278	0	0	3	2	0	0	0	3	0	0	0	0	1	0	0	0	0	2	5	0
p__Bacteroidetes	c__Bacteroidia	o__Bacteroidales	f__Bacteroidales_S24-7_group	g__norank_f__Bacteroidales_S24-7_group	s__unclassified_g__norank_f__Bacteroidales_S24-7_group	OTU1333	0	4	1	2	1	0	0	2	0	0	0	1	0	0	0	0	1	0	3	1
p__Bacteroidetes	c__Bacteroidia	o__Bacteroidales	f__Rikenellaceae	g__Rikenellaceae_RC9_gut_group	s__uncultured_bacterium_g__Rikenellaceae_RC9_gut_group	OTU167	0	1	0	1	0	0	0	0	0	0	5	2	1	3	0	1	0	0	0	1
p__Bacteroidetes	c__Bacteroidia	o__Bacteroidales	f__Bacteroidales_RF16_group	g__norank_f__Bacteroidales_RF16_group	s__uncultured_bacterium_g__norank_f__Bacteroidales_RF16_group	OTU620	0	1	0	4	1	0	1	0	1	2	3	0	1	0	1	0	0	0	0	0
p__Bacteroidetes	c__Bacteroidia	o__Bacteroidales	f__Porphyromonadaceae	g__norank_f__Porphyromonadaceae	s__uncultured_rumen_bacterium_g__norank_f__Porphyromonadaceae	OTU967	0	0	0	0	0	3	0	2	0	0	2	0	0	2	1	1	0	2	0	2
p__Bacteroidetes	c__Bacteroidia	o__Bacteroidales	f__Bacteroidales_S24-7_group	g__norank_f__Bacteroidales_S24-7_group	s__uncultured_bacterium_g__norank_f__Bacteroidales_S24-7_group	OTU1257	0	0	2	2	1	0	3	3	0	1	0	1	0	2	0	0	0	0	0	0
p__Bacteroidetes	c__unclassified_p__Bacteroidetes	o__unclassified_p__Bacteroidetes	f__unclassified_p__Bacteroidetes	g__unclassified_p__Bacteroidetes	s__unclassified_p__Bacteroidetes	OTU425	0	1	3	0	1	0	0	0	0	0	0	1	0	0	0	0	0	1	0	7
p__Bacteroidetes	c__Bacteroidia	o__Bacteroidales	f__Prevotellaceae	g__Prevotellaceae_UCG-003	s__uncultured_rumen_bacterium_g__Prevotellaceae_UCG-003	OTU1155	0	0	0	0	0	0	0	2	0	0	0	0	3	0	0	0	0	7	2	0
p__Bacteroidetes	c__Bacteroidia	o__Bacteroidales	f__Bacteroidales_BS11_gut_group	g__norank_f__Bacteroidales_BS11_gut_group	s__uncultured_bacterium_g__norank_f__Bacteroidales_BS11_gut_group	OTU104	0	1	1	1	4	0	0	1	0	0	2	0	0	0	0	0	0	3	0	0
p__Bacteroidetes	c__Bacteroidia	o__Bacteroidales	f__Prevotellaceae	g__Prevotellaceae_UCG-001	s__unclassified_g__Prevotellaceae_UCG-001	OTU668	0	0	0	1	3	0	1	1	0	0	0	3	0	1	0	0	0	2	1	0
p__Bacteroidetes	c__Bacteroidia	o__Bacteroidales	f__Prevotellaceae	g__Prevotellaceae_NK3B31_group	s__uncultured_rumen_bacterium_g__Prevotellaceae_NK3B31_group	OTU752	0	0	1	0	1	0	0	0	1	1	0	1	1	1	1	2	0	2	0	1
p__Bacteroidetes	c__Bacteroidia	o__Bacteroidales	f__Prevotellaceae	g__Prevotella_1	s__unclassified_g__Prevotella_1	OTU1165	0	0	0	0	0	0	0	1	0	0	0	0	0	0	0	0	0	12	0	0
p__Bacteroidetes	c__Bacteroidia	o__Bacteroidales	f__Rikenellaceae	g__Rikenellaceae_RC9_gut_group	s__unclassified_g__Rikenellaceae_RC9_gut_group	OTU1357	0	0	0	0	1	0	0	1	0	0	3	0	0	1	0	0	5	0	1	1
p__Bacteroidetes	c__Bacteroidia	o__Bacteroidales	f__Rikenellaceae	g__Rikenellaceae_RC9_gut_group	s__unclassified_g__Rikenellaceae_RC9_gut_group	OTU163	1	2	1	1	0	0	1	2	0	0	3	0	0	0	0	0	0	0	1	0
p__Bacteroidetes	c__Bacteroidia	o__Bacteroidales	f__Rikenellaceae	g__Rikenellaceae_RC9_gut_group	s__unclassified_g__Rikenellaceae_RC9_gut_group	OTU420	0	1	2	0	0	0	0	1	0	0	0	1	1	1	1	1	0	2	0	1
p__Bacteroidetes	c__Bacteroidia	o__Bacteroidales	f__Prevotellaceae	g__Prevotella_1	s__unclassified_g__Prevotella_1	OTU515	0	0	1	0	0	0	0	2	0	0	0	0	1	0	1	0	0	3	4	0
p__Bacteroidetes	c__Bacteroidia	o__Bacteroidales	f__Bacteroidales_BS11_gut_group	g__norank_f__Bacteroidales_BS11_gut_group	s__uncultured_bacterium_g__norank_f__Bacteroidales_BS11_gut_group	OTU629	0	0	0	3	0	3	0	0	0	0	3	1	0	0	2	0	0	0	0	0
p__Bacteroidetes	c__Bacteroidia	o__Bacteroidales	f__Prevotellaceae	g__Prevotella_1	s__unclassified_g__Prevotella_1	OTU1384	0	0	0	0	1	0	0	1	0	0	0	0	2	0	2	0	0	0	3	3
p__Bacteroidetes	c__Bacteroidia	o__Bacteroidales	f__Prevotellaceae	g__Prevotellaceae_UCG-001	s__uncultured_rumen_bacterium_g__Prevotellaceae_UCG-001	OTU233	0	0	0	0	0	0	0	1	1	2	0	1	0	0	0	0	0	3	0	3
p__Bacteroidetes	c__Bacteroidia	o__Bacteroidales	f__Rikenellaceae	g__U29-B03	s__uncultured_rumen_bacterium_g__U29-B03	OTU249	0	2	0	0	3	0	0	1	0	0	0	3	0	2	0	0	0	0	0	0
p__Bacteroidetes	c__unclassified_p__Bacteroidetes	o__unclassified_p__Bacteroidetes	f__unclassified_p__Bacteroidetes	g__unclassified_p__Bacteroidetes	s__unclassified_p__Bacteroidetes	OTU388	0	1	0	0	0	0	0	7	0	0	0	0	0	2	1	0	0	0	0	0
p__Bacteroidetes	c__Bacteroidia	o__Bacteroidales	f__Prevotellaceae	g__Prevotellaceae_UCG-003	s__uncultured_rumen_bacterium_g__Prevotellaceae_UCG-003	OTU674	0	0	0	1	1	0	0	1	0	0	0	0	0	0	3	1	0	2	2	0
p__Bacteroidetes	c__Bacteroidia	o__Bacteroidales	f__Bacteroidales_RF16_group	g__norank_f__Bacteroidales_RF16_group	s__uncultured_bacterium_g__norank_f__Bacteroidales_RF16_group	OTU925	0	0	0	0	0	9	1	0	0	0	1	0	0	0	0	0	0	0	0	0
p__Bacteroidetes	c__Bacteroidia	o__Bacteroidales	f__Bacteroidales_BS11_gut_group	g__norank_f__Bacteroidales_BS11_gut_group	s__uncultured_bacterium_g__norank_f__Bacteroidales_BS11_gut_group	OTU1318	0	0	0	0	0	0	0	10	0	0	0	0	0	0	0	0	0	1	0	0
p__Bacteroidetes	c__Bacteroidia	o__Bacteroidales	f__Prevotellaceae	g__Prevotella_1	s__unclassified_g__Prevotella_1	OTU1362	0	0	0	1	0	0	1	0	0	0	0	0	2	0	4	0	0	1	1	1
p__Bacteroidetes	c__Bacteroidia	o__Bacteroidales	f__Rikenellaceae	g__Rikenellaceae_RC9_gut_group	s__unclassified_g__Rikenellaceae_RC9_gut_group	OTU1471	0	0	1	0	0	0	0	1	0	0	0	2	0	1	3	1	0	1	0	1
p__Bacteroidetes	c__Bacteroidia	o__Bacteroidales	f__Prevotellaceae	g__Prevotella_9	s__uncultured_rumen_bacterium_g__Prevotella_9	OTU215	9	1	0	0	0	0	0	0	0	0	0	0	0	0	0	0	0	0	0	0
p__Bacteroidetes	c__Bacteroidia	o__Bacteroidales	f__Prevotellaceae	g__Prevotellaceae_UCG-001	s__uncultured_rumen_bacterium_g__Prevotellaceae_UCG-001	OTU843	0	0	0	0	3	0	0	0	0	1	0	0	0	2	2	2	0	0	0	0
p__Bacteroidetes	c__Bacteroidia	o__Bacteroidales	f__Bacteroidales_BS11_gut_group	g__norank_f__Bacteroidales_BS11_gut_group	s__uncultured_rumen_bacterium_g__norank_f__Bacteroidales_BS11_gut_group	OTU1072	0	4	0	2	1	0	2	0	0	1	0	0	0	0	0	0	0	0	0	0
p__Bacteroidetes	c__Bacteroidia	o__Bacteroidales	f__Bacteroidales_BS11_gut_group	g__norank_f__Bacteroidales_BS11_gut_group	s__uncultured_bacterium_g__norank_f__Bacteroidales_BS11_gut_group	OTU1298	0	0	0	0	0	0	0	4	0	0	0	0	0	0	1	0	0	5	0	0
p__Bacteroidetes	c__Bacteroidia	o__Bacteroidales	f__Prevotellaceae	g__Prevotellaceae_UCG-003	s__unclassified_g__Prevotellaceae_UCG-003	OTU1355	0	0	0	1	1	0	0	1	0	0	0	0	1	1	0	1	0	1	3	0
p__Bacteroidetes	c__Sphingobacteriia	o__Sphingobacteriales	f__norank_o__Sphingobacteriales	g__norank_o__Sphingobacteriales	s__uncultured_delta_proteobacterium_g__norank_o__Sphingobacteriales	OTU1399	0	0	0	0	0	0	0	0	3	0	0	0	6	0	0	0	0	1	0	0
p__Bacteroidetes	c__Bacteroidia	o__Bacteroidales	f__Rikenellaceae	g__hoa5-07d05_gut_group	s__uncultured_Bacteroidales_bacterium_g__hoa5-07d05_gut_group	OTU450	0	0	0	0	1	0	0	1	0	0	2	1	2	0	0	0	0	1	0	1
p__Bacteroidetes	c__Bacteroidia	o__Bacteroidales	f__Rikenellaceae	g__Rikenellaceae_RC9_gut_group	s__uncultured_rumen_bacterium_g__Rikenellaceae_RC9_gut_group	OTU615	0	1	1	0	0	0	0	3	0	0	0	0	0	2	0	0	0	0	2	0
p__Bacteroidetes	c__Bacteroidia	o__Bacteroidales	f__Rikenellaceae	g__Alistipes	s__unclassified_g__Alistipes	OTU1332	0	1	0	0	0	0	1	0	1	1	0	1	0	0	0	3	0	0	1	0
p__Bacteroidetes	c__Bacteroidia	o__Bacteroidales	f__Prevotellaceae	g__Prevotella_1	s__unclassified_g__Prevotella_1	OTU1366	0	0	0	2	0	0	0	0	1	0	0	0	0	0	0	0	0	0	6	0
p__Bacteroidetes	c__Bacteroidia	o__Bacteroidales	f__Rikenellaceae	g__Rikenellaceae_RC9_gut_group	s__uncultured_bacterium_g__Rikenellaceae_RC9_gut_group	OTU18	0	0	3	1	0	0	0	0	0	0	4	0	0	0	0	0	0	0	0	0
p__Bacteroidetes	c__Bacteroidia	o__Bacteroidales	f__Rikenellaceae	g__Rikenellaceae_RC9_gut_group	s__uncultured_bacterium_g__Rikenellaceae_RC9_gut_group	OTU113	0	0	0	0	0	1	0	0	0	0	7	0	0	0	0	0	0	0	0	0
p__Bacteroidetes	c__Bacteroidia	o__Bacteroidales	f__Prevotellaceae	g__Prevotellaceae_NK3B31_group	s__uncultured_rumen_bacterium_g__Prevotellaceae_NK3B31_group	OTU722	0	2	0	2	1	0	0	0	0	0	0	1	0	0	1	0	0	0	0	1
p__Bacteroidetes	c__Bacteroidia	o__Bacteroidales	f__Prevotellaceae	g__Prevotella_1	s__unclassified_g__Prevotella_1	OTU813	0	0	2	0	0	0	0	0	0	0	0	0	2	1	0	2	0	0	0	1
p__Bacteroidetes	c__Bacteroidia	o__Bacteroidales	f__Prevotellaceae	g__Prevotellaceae_NK3B31_group	s__rumen_bacterium_NK3B31	OTU1083	7	0	0	0	0	0	1	0	0	0	0	0	0	0	0	0	0	0	0	0
p__Bacteroidetes	c__Bacteroidia	o__Bacteroidales	f__Bacteroidales_BS11_gut_group	g__norank_f__Bacteroidales_BS11_gut_group	s__unclassified_g__norank_f__Bacteroidales_BS11_gut_group	OTU1266	0	0	0	0	0	0	0	7	0	0	0	0	0	0	0	0	0	1	0	0
p__Bacteroidetes	c__Bacteroidia	o__Bacteroidales	f__Prevotellaceae	g__Prevotella_1	s__unclassified_g__Prevotella_1	OTU1367	0	0	0	0	0	0	0	1	0	0	1	0	0	0	0	0	0	3	3	0
p__Bacteroidetes	c__Bacteroidia	o__Bacteroidales	f__Prevotellaceae	g__Prevotellaceae_NK3B31_group	s__uncultured_rumen_bacterium_g__Prevotellaceae_NK3B31_group	OTU1525	0	0	0	2	1	0	0	1	0	0	0	1	0	0	0	1	0	0	1	1
p__Bacteroidetes	c__Bacteroidia	o__Bacteroidales	f__Bacteroidales_BS11_gut_group	g__norank_f__Bacteroidales_BS11_gut_group	s__unclassified_g__norank_f__Bacteroidales_BS11_gut_group	OTU45	0	0	0	0	0	0	5	0	0	0	2	0	0	0	0	0	0	0	0	0
p__Bacteroidetes	c__Bacteroidia	o__Bacteroidales	f__Bacteroidales_RF16_group	g__norank_f__Bacteroidales_RF16_group	s__unclassified_g__norank_f__Bacteroidales_RF16_group	OTU111	0	0	0	0	0	1	0	0	0	0	6	0	0	0	0	0	0	0	0	0
p__Bacteroidetes	c__Bacteroidia	o__Bacteroidales	f__Prevotellaceae	g__Prevotellaceae_UCG-003	s__uncultured_rumen_bacterium_g__Prevotellaceae_UCG-003	OTU569	0	0	0	0	0	0	0	0	0	0	0	2	1	1	1	1	0	1	0	0
p__Bacteroidetes	c__Bacteroidia	o__Bacteroidales	f__Prevotellaceae	g__Prevotella_1	s__unclassified_g__Prevotella_1	OTU1225	0	0	1	0	0	0	0	2	0	0	0	0	0	1	0	0	0	3	0	0
p__Bacteroidetes	c__Bacteroidia	o__Bacteroidales	f__Rikenellaceae	g__Rikenellaceae_RC9_gut_group	s__uncultured_bacterium_g__Rikenellaceae_RC9_gut_group	OTU81	0	0	0	0	0	0	0	1	0	0	5	0	0	0	0	0	0	0	0	0
p__Bacteroidetes	c__Bacteroidia	o__Bacteroidales	f__Prevotellaceae	g__Prevotellaceae_UCG-001	s__uncultured_rumen_bacterium_g__Prevotellaceae_UCG-001	OTU705	0	0	0	0	0	0	0	0	0	0	5	0	0	0	1	0	0	0	0	0
p__Bacteroidetes	c__Bacteroidia	o__Bacteroidales	f__p-2534-18B5_gut_group	g__norank_f__p-2534-18B5_gut_group	s__uncultured_rumen_bacterium_g__norank_f__p-2534-18B5_gut_group	OTU1105	0	0	0	0	0	1	1	0	0	0	4	0	0	0	0	0	0	0	0	0
p__Bacteroidetes	c__Flavobacteriia	o__Flavobacteriales	f__Flavobacteriaceae	g__norank_f__Flavobacteriaceae	s__Mariniflexile_sp._JJ020	OTU441	0	0	0	0	0	0	0	0	2	0	0	0	1	0	0	0	0	2	0	0
p__Bacteroidetes	c__Bacteroidia	o__Bacteroidales	f__Porphyromonadaceae	g__norank_f__Porphyromonadaceae	s__uncultured_rumen_bacterium_g__norank_f__Porphyromonadaceae	OTU962	0	0	0	0	0	2	0	0	0	0	0	0	0	1	0	0	0	1	0	0
p__Bacteroidetes	c__Bacteroidia	o__Bacteroidales	f__unclassified_o__Bacteroidales	g__unclassified_o__Bacteroidales	s__unclassified_o__Bacteroidales	OTU1218	0	0	0	0	0	0	0	0	0	0	0	1	0	0	0	0	0	3	0	0
p__Bacteroidetes	c__Bacteroidia	o__Bacteroidales	f__Rikenellaceae	g__Rikenellaceae_RC9_gut_group	s__uncultured_rumen_bacterium_g__Rikenellaceae_RC9_gut_group	OTU1386	0	0	0	0	0	0	0	0	0	0	0	0	0	0	0	0	0	2	1	1
p__Bacteroidetes	c__Sphingobacteriia	o__Sphingobacteriales	f__norank_o__Sphingobacteriales	g__norank_o__Sphingobacteriales	s__uncultured_bacterium_g__norank_o__Sphingobacteriales	OTU1401	0	0	0	0	0	0	0	0	2	0	0	0	1	0	0	0	0	1	0	0
p__Bacteroidetes	c__Bacteroidia	o__Bacteroidales	f__Rikenellaceae	g__Rikenellaceae_RC9_gut_group	s__unclassified_g__Rikenellaceae_RC9_gut_group	OTU168	0	0	0	0	1	0	0	1	0	0	1	0	0	0	0	0	0	0	0	0
p__Bacteroidetes	c__Bacteroidia	o__Bacteroidales	f__Prevotellaceae	g__Prevotellaceae_UCG-001	s__unclassified_g__Prevotellaceae_UCG-001	OTU532	0	0	2	0	0	0	0	0	0	0	0	0	0	0	1	0	0	0	0	0
p__Bacteroidetes	c__Bacteroidia	o__Bacteroidales	f__Prevotellaceae	g__unclassified_f__Prevotellaceae	s__unclassified_f__Prevotellaceae	OTU213	2	0	0	0	0	0	0	0	0	0	0	0	0	0	0	0	0	0	0	0
p__Bacteroidetes	c__Bacteroidia	o__Bacteroidales	f__Prevotellaceae	g__unclassified_f__Prevotellaceae	s__unclassified_f__Prevotellaceae	OTU466	0	0	0	0	0	0	0	0	0	0	0	0	2	0	0	0	0	0	0	0
p__Bacteroidetes	c__Bacteroidia	o__Bacteroidales	f__Bacteroidales_S24-7_group	g__norank_f__Bacteroidales_S24-7_group	s__unclassified_g__norank_f__Bacteroidales_S24-7_group	OTU651	0	0	0	2	0	0	0	0	0	0	0	0	0	0	0	0	0	0	0	0
p__Bacteroidetes	c__Bacteroidia	o__Bacteroidales	f__Prevotellaceae	g__unclassified_f__Prevotellaceae	s__unclassified_f__Prevotellaceae	OTU1163	0	0	0	0	0	0	0	0	0	0	0	0	0	0	0	0	0	2	0	0
p__Bacteroidetes	c__Bacteroidia	o__Bacteroidales	f__Prevotellaceae	g__Alloprevotella	s__uncultured_rumen_bacterium_g__Alloprevotella	OTU1359	0	0	0	0	0	0	0	0	0	0	0	0	0	0	0	0	0	0	2	0
p__Bacteroidetes							10577	10830	16720	12988	12335	8135	8628	10533	6419	10366	16161	15834	14299	13665	12237	15849	13943	12552	9123	15612
p__Chloroflexi	c__Anaerolineae	o__Anaerolineales	f__Anaerolineaceae	g__norank_f__Anaerolineaceae	s__uncultured_rumen_bacterium_g__norank_f__Anaerolineaceae	OTU592	0	0	0	0	1	0	0	1	0	0	0	0	0	4	0	0	0	3	1	1
p__Cyanobacteria	c__Cyanobacteria	o__norank_c__Cyanobacteria	f__norank_c__Cyanobacteria	g__norank_c__Cyanobacteria	s__Vitis_vinifera_subsp._caucasica	OTU1512	6	7	5	13	4	4	6	5	12	19	1	16	10	10	5	9	1	18	41	16
p__Cyanobacteria	c__Cyanobacteria	o__Gastranaerophilales	f__norank_o__Gastranaerophilales	g__norank_o__Gastranaerophilales	s__uncultured_rumen_bacterium_g__norank_o__Gastranaerophilales	OTU1327	0	0	0	2	1	1	14	0	0	0	3	0	0	0	0	0	6	0	13	1
p__Cyanobacteria	c__Cyanobacteria	o__norank_c__Cyanobacteria	f__norank_c__Cyanobacteria	g__norank_c__Cyanobacteria	s__Medicago_truncatula__barrel_medic__g__norank	OTU1453	0	8	1	1	3	0	4	1	3	2	0	2	1	0	1	0	0	0	2	6
p__Cyanobacteria	c__Cyanobacteria	o__Gastranaerophilales	f__norank_o__Gastranaerophilales	g__norank_o__Gastranaerophilales	s__uncultured_bacterium_g__norank_o__Gastranaerophilales	OTU1364	0	0	0	1	0	0	1	0	0	0	6	0	2	0	0	0	0	0	15	2
p__Cyanobacteria	c__Cyanobacteria	o__Gastranaerophilales	f__norank_o__Gastranaerophilales	g__norank_o__Gastranaerophilales	s__uncultured_rumen_bacterium_g__norank_o__Gastranaerophilales	OTU523	0	1	3	0	0	0	1	0	0	0	2	0	0	0	1	0	0	0	12	0
p__Cyanobacteria	c__Cyanobacteria	o__Gastranaerophilales	f__norank_o__Gastranaerophilales	g__norank_o__Gastranaerophilales	s__unclassified_g__norank_o__Gastranaerophilales	OTU1081	0	0	1	1	0	0	4	0	0	0	0	0	0	0	0	0	0	0	1	1
p__Cyanobacteria	c__Cyanobacteria	o__Gastranaerophilales	f__norank_o__Gastranaerophilales	g__norank_o__Gastranaerophilales	s__unclassified_g__norank_o__Gastranaerophilales	OTU1077	0	0	0	0	0	0	6	0	0	0	0	0	0	0	0	0	0	0	0	0
p__Cyanobacteria	c__Cyanobacteria	o__Gastranaerophilales	f__norank_o__Gastranaerophilales	g__norank_o__Gastranaerophilales	s__uncultured_bacterium_g__norank_o__Gastranaerophilales	OTU1108	0	0	0	0	1	0	1	0	0	0	4	0	0	0	0	0	0	0	0	0
p__Cyanobacteria	c__Cyanobacteria	o__Gastranaerophilales	f__norank_o__Gastranaerophilales	g__norank_o__Gastranaerophilales	s__unclassified_g__norank_o__Gastranaerophilales	OTU1372	0	0	0	0	1	1	0	0	0	0	1	0	0	0	0	0	0	0	2	1
						p__Cyanobacteria	6	16	10	18	11	6	37	7	15	21	17	18	13	14	7	9	7	21	87	28
p__Elusimicrobia	c__Elusimicrobia	o__Elusimicrobiales	f__Elusimicrobiaceae	g__Elusimicrobium	s__unclassified_g__Elusimicrobium	OTU1106	0	0	2	2	2	2	15	3	0	1	16	0	0	0	2	0	1	0	9	1
p__Elusimicrobia	c__Elusimicrobia	o__Lineage_I	f__Unknown_Family_o__Lineage_I	g__Candidatus_Endomicrobium	s__uncultured_rumen_bacterium_g__Candidatus_Endomicrobium	OTU800	0	0	1	0	3	0	0	5	0	0	0	0	0	0	1	0	0	0	1	1
p__Fibrobacteres	c__Fibrobacteria	o__Fibrobacterales	f__Fibrobacteraceae	g__Fibrobacter	s__unclassified_g__Fibrobacter	OTU623	4	69	81	76	29	26	11	65	2	61	506	15	12	8	26	19	2	22	23	61
p__Fibrobacteres	c__Fibrobacteria	o__Fibrobacterales	f__Fibrobacteraceae	g__Fibrobacter	s__unclassified_g__Fibrobacter	OTU1336	0	6	6	7	7	1	3	4	0	5	26	0	1	0	0	0	1	17	1	1
p__Fibrobacteres	c__Fibrobacteria	o__Fibrobacterales	f__Fibrobacteraceae	g__Fibrobacter	s__uncultured_rumen_bacterium_g__Fibrobacter	OTU632	3	7	2	9	9	0	3	10	0	8	4	0	3	1	1	1	0	0	3	12
p__Fibrobacteres	c__Fibrobacteria	o__Fibrobacterales	f__Fibrobacteraceae	g__Fibrobacter	s__uncultured_rumen_bacterium_g__Fibrobacter	OTU755	0	1	2	5	5	0	0	2	0	0	1	0	0	1	1	2	0	0	0	2
						p__Fibrobacteres	7	83	91	97	50	27	17	81	2	74	537	15	16	10	28	22	3	39	27	76
p__Firmicutes	c__Clostridia	o__Clostridiales	f__Ruminococcaceae	g__Ruminococcus_2	s__unclassified_g__Ruminococcus_2	OTU762	18	1594	350	486	2365	516	185	2259	1358	1451	107	117	165	177	900	175	360	96	95	129
p__Firmicutes	c__Negativicutes	o__Selenomonadales	f__Acidaminococcaceae	g__Succiniclasticum	s__uncultured_rumen_bacterium_g__Succiniclasticum	OTU344	253	657	652	856	264	60	571	438	131	820	335	448	1271	928	171	250	364	454	670	274
p__Firmicutes	c__Clostridia	o__Clostridiales	f__Ruminococcaceae	g__Ruminococcaceae_NK4A214_group	s__uncultured_rumen_bacterium_g__Ruminococcaceae_NK4A214_group	OTU1515	167	304	198	360	626	875	156	869	488	283	297	341	324	423	443	204	456	486	242	277
p__Firmicutes	c__Clostridia	o__Clostridiales	f__Ruminococcaceae	g__Ruminococcus_2	s__unclassified_g__Ruminococcus_2	OTU923	149	386	101	198	390	1641	112	485	1961	660	55	69	37	103	248	54	319	15	17	53
p__Firmicutes	c__Negativicutes	o__Selenomonadales	f__Veillonellaceae	g__Selenomonas_1	s__Selenomonas_ruminantium_subsp._lactilytica_TAM6421	OTU708	124	200	427	191	134	274	54	175	189	272	361	207	237	465	552	284	802	360	316	439
p__Firmicutes	c__Clostridia	o__Clostridiales	f__Ruminococcaceae	g__Ruminococcaceae_UCG-011	s__uncultured_rumen_bacterium_g__Ruminococcaceae_UCG-011	OTU965	56	174	105	155	105	1744	95	277	798	120	118	149	293	213	197	116	77	230	113	132
p__Firmicutes	c__Clostridia	o__Clostridiales	f__Lachnospiraceae	g__[Ruminococcus]_gauvreauii_group	s__uncultured_rumen_bacterium_g__[Ruminococcus]_gauvreauii_group	OTU291	160	175	137	141	74	1393	161	119	814	112	265	72	104	91	168	91	182	59	76	54
p__Firmicutes	c__Clostridia	o__Clostridiales	f__Lachnospiraceae	g__Lachnospiraceae_NK3A20_group	s__uncultured_rumen_bacterium_3C0d-9	OTU669	433	89	35	137	204	559	117	328	457	90	111	82	32	105	75	53	53	32	74	71
p__Firmicutes	c__Clostridia	o__Clostridiales	f__Ruminococcaceae	g__Ruminococcaceae_NK4A214_group	s__unclassified_g__Ruminococcaceae_NK4A214_group	OTU887	70	180	35	76	81	811	45	198	345	113	70	138	77	178	140	37	49	201	95	67
p__Firmicutes	c__Clostridia	o__Clostridiales	f__Ruminococcaceae	g__[Eubacterium]_coprostanoligenes_group	s__unclassified_g__[Eubacterium]_coprostanoligenes_group	OTU609	235	187	49	59	86	264	119	133	101	160	102	196	122	289	94	133	107	256	75	115
p__Firmicutes	c__Clostridia	o__Clostridiales	f__Ruminococcaceae	g__Ruminococcus_2	s__uncultured_Ruminococcaceae_bacterium_g__Ruminococcus_2	OTU1411	99	9	1	32	8	30	3	0	2396	164	1	0	0	0	1	1	3	1	0	0
p__Firmicutes	c__Clostridia	o__Clostridiales	f__Lachnospiraceae	g__Acetitomaculum	s__uncultured_rumen_bacterium_g__Acetitomaculum	OTU305	46	76	50	68	55	908	44	83	627	86	15	61	78	101	90	42	52	122	56	66
p__Firmicutes	c__Clostridia	o__Clostridiales	f__Lachnospiraceae	g__Pseudobutyrivibrio	s__unclassified_g__Pseudobutyrivibrio	OTU271	96	42	133	42	77	154	65	67	190	72	53	47	153	89	198	155	467	96	98	61
p__Firmicutes	c__Clostridia	o__Clostridiales	f__Ruminococcaceae	g__Ruminococcaceae_NK4A214_group	s__unclassified_g__Ruminococcaceae_NK4A214_group	OTU1396	64	239	51	80	48	451	49	91	355	99	20	177	39	192	41	88	73	57	52	69
p__Firmicutes	c__Erysipelotrichia	o__Erysipelotrichales	f__Erysipelotrichaceae	g__Sharpea	s__uncultured_bacterium_g__Sharpea	OTU791	60	49	192	287	102	7	381	348	9	462	10	1	32	0	5	51	120	31	19	43
p__Firmicutes	c__Clostridia	o__Clostridiales	f__Lachnospiraceae	g__Lachnospiraceae_NK3A20_group	s__unclassified_g__Lachnospiraceae_NK3A20_group	OTU789	121	78	39	152	395	182	55	334	210	151	39	47	27	90	42	53	42	30	40	45
p__Firmicutes	c__Clostridia	o__Clostridiales	f__Lachnospiraceae	g__Lachnospiraceae_NK3A20_group	s__unclassified_g__Lachnospiraceae_NK3A20_group	OTU858	158	57	25	116	314	312	46	178	319	105	55	42	29	68	41	41	76	18	32	53
p__Firmicutes	c__Clostridia	o__Clostridiales	f__Ruminococcaceae	g__Ruminococcaceae_UCG-005	s__unclassified_g__Ruminococcaceae_UCG-005	OTU733	4	22	74	48	50	452	20	158	611	26	15	50	122	57	117	50	27	58	12	39
p__Firmicutes	c__Negativicutes	o__Selenomonadales	f__Acidaminococcaceae	g__Succiniclasticum	s__uncultured_rumen_bacterium_g__Succiniclasticum	OTU1539	84	203	50	222	107	15	51	132	35	189	56	105	53	175	31	22	17	105	106	50
p__Firmicutes	c__Clostridia	o__Clostridiales	f__Ruminococcaceae	g__Ruminococcaceae_UCG-005	s__uncultured_rumen_bacterium_g__Ruminococcaceae_UCG-005	OTU292	6	54	55	68	51	219	17	158	340	24	79	78	41	67	131	37	27	200	48	52
p__Firmicutes	c__Clostridia	o__Clostridiales	f__Lachnospiraceae	g__[Eubacterium]_ruminantium_group	s__Lachnospiraceae_bacterium_AC2031	OTU244	133	58	139	60	23	39	114	63	251	68	43	52	161	70	91	60	87	103	67	54
p__Firmicutes	c__Negativicutes	o__Selenomonadales	f__Veillonellaceae	g__Schwartzia	s__uncultured_rumen_bacterium_g__Schwartzia	OTU196	255	41	212	67	22	19	91	13	10	45	108	33	103	107	55	42	243	29	111	104
p__Firmicutes	c__Clostridia	o__Clostridiales	f__Ruminococcaceae	g__Ruminococcaceae_NK4A214_group	s__unclassified_g__Ruminococcaceae_NK4A214_group	OTU942	14	79	24	52	52	417	12	65	49	88	106	65	84	69	109	28	85	78	46	44
p__Firmicutes	c__Clostridia	o__Clostridiales	f__Lachnospiraceae	g__norank_f__Lachnospiraceae	s__unclassified_g__norank_f__Lachnospiraceae	OTU377	0	294	164	32	33	4	180	156	0	54	0	0	10	6	0	48	139	7	58	348
p__Firmicutes	c__Clostridia	o__Clostridiales	f__Lachnospiraceae	g__Butyrivibrio_2	s__unclassified_g__Butyrivibrio_2	OTU521	41	21	59	17	36	288	21	47	113	47	59	31	52	48	71	80	351	40	56	18
p__Firmicutes	c__Clostridia	o__Clostridiales	f__Lachnospiraceae	g__Lachnospiraceae_NK3A20_group	s__uncultured_rumen_bacterium_g__Lachnospiraceae_NK3A20_group	OTU871	80	60	37	95	86	255	78	125	147	67	36	35	20	49	78	22	90	39	36	38
p__Firmicutes	c__Clostridia	o__Clostridiales	f__Lachnospiraceae	g__Butyrivibrio_2	s__Butyrivibrio_fibrisolvens_g__Butyrivibrio_2	OTU704	55	16	42	24	16	817	10	13	243	20	0	6	12	12	20	20	89	5	8	5
p__Firmicutes	c__Clostridia	o__Clostridiales	f__Ruminococcaceae	g__Ruminococcus_2	s__uncultured_rumen_bacterium_g__Ruminococcus_2	OTU894	0	108	49	126	203	82	15	162	128	150	29	21	26	24	78	38	24	25	24	41
p__Firmicutes	c__Negativicutes	o__Selenomonadales	f__Veillonellaceae	g__Anaerovibrio	s__unclassified_g__Anaerovibrio	OTU1460	10	26	56	29	36	111	5	46	41	45	131	46	69	92	147	79	143	71	63	79
p__Firmicutes	c__Clostridia	o__Clostridiales	f__Lachnospiraceae	g__Lachnobacterium	s__Lachnobacterium_bovis	OTU192	91	10	145	46	34	96	54	4	2	14	101	14	135	29	60	148	140	115	45	35
p__Firmicutes	c__Erysipelotrichia	o__Erysipelotrichales	f__Erysipelotrichaceae	g__Erysipelotrichaceae_UCG-002	s__uncultured_bacterium_g__Erysipelotrichaceae_UCG-002	OTU1017	3	1	0	2	2	5	854	0	162	14	0	0	0	0	0	0	263	1	0	1
p__Firmicutes	c__Clostridia	o__Clostridiales	f__Ruminococcaceae	g__norank_f__Ruminococcaceae	s__uncultured_rumen_bacterium_g__norank_f__Ruminococcaceae	OTU1413	0	46	34	24	8	58	3	126	553	64	10	50	29	45	18	15	28	87	8	18
p__Firmicutes	c__Clostridia	o__Clostridiales	f__Ruminococcaceae	g__Ruminiclostridium_9	s__unclassified_g__Ruminiclostridium_9	OTU663	0	38	50	44	54	22	2	640	108	136	2	21	0	31	0	7	3	1	14	49
p__Firmicutes	c__Clostridia	o__Clostridiales	f__Ruminococcaceae	g__unclassified_f__Ruminococcaceae	s__unclassified_f__Ruminococcaceae	OTU873	0	70	1	19	48	951	1	47	5	12	0	1	4	3	0	3	15	1	3	8
p__Firmicutes	c__Clostridia	o__Clostridiales	f__Ruminococcaceae	g__Ruminococcaceae_UCG-001	s__uncultured_bacterium_g__Ruminococcaceae_UCG-001	OTU1406	0	71	40	11	66	17	55	77	534	50	19	1	56	2	30	13	36	15	50	27
p__Firmicutes	c__Clostridia	o__Clostridiales	f__Lachnospiraceae	g__Butyrivibrio_2	s__unclassified_g__Butyrivibrio_2	OTU983	24	18	30	15	14	266	8	31	92	27	29	12	42	31	61	36	339	22	33	26
p__Firmicutes	c__Clostridia	o__Clostridiales	f__Ruminococcaceae	g__Ruminococcaceae_UCG-002	s__uncultured_bacterium_g__Ruminococcaceae_UCG-002	OTU635	11	64	51	34	70	45	15	83	123	40	52	81	38	106	84	33	27	42	62	51
p__Firmicutes	c__Clostridia	o__Clostridiales	f__Lachnospiraceae	g__Oribacterium	s__Oribacterium_sp._4C51CB	OTU398	45	38	109	49	61	8	29	50	34	27	19	11	79	32	152	82	121	49	21	44
p__Firmicutes	c__Clostridia	o__Clostridiales	f__Ruminococcaceae	g__Ruminococcus_1	s__Ruminococcus_sp._HUN007	OTU313	0	22	86	14	92	2	19	136	4	95	13	41	94	72	73	62	22	88	61	62
p__Firmicutes	c__Clostridia	o__Clostridiales	f__Lachnospiraceae	g__Roseburia	s__uncultured_Lachnospiraceae_bacterium_g__Roseburia	OTU357	142	40	109	43	11	13	181	3	22	22	5	0	14	0	6	32	316	1	12	11
p__Firmicutes	c__Clostridia	o__Clostridiales	f__Ruminococcaceae	g__Ruminococcus_2	s__uncultured_rumen_bacterium_g__Ruminococcus_2	OTU757	1	112	64	59	97	97	34	48	101	76	31	14	26	20	43	26	70	15	27	21
p__Firmicutes	c__Clostridia	o__Clostridiales	f__Lachnospiraceae	g__Acetitomaculum	s__uncultured_rumen_bacterium_6C3d-13	OTU296	39	44	10	23	89	233	27	65	159	56	14	34	10	37	26	2	29	10	19	28
p__Firmicutes	c__Clostridia	o__Clostridiales	f__Ruminococcaceae	g__Ruminococcaceae_UCG-014	s__uncultured_bacterium_g__Ruminococcaceae_UCG-014	OTU491	35	168	29	33	6	7	70	65	2	77	9	34	58	38	33	50	20	98	37	27
p__Firmicutes	c__Clostridia	o__Clostridiales	f__Lachnospiraceae	g__Acetitomaculum	s__unclassified_g__Acetitomaculum	OTU366	49	45	19	30	37	65	32	52	299	45	3	16	17	24	32	7	15	66	14	22
p__Firmicutes	c__Negativicutes	o__Selenomonadales	f__Acidaminococcaceae	g__Succiniclasticum	s__uncultured_rumen_bacterium_g__Succiniclasticum	OTU345	54	123	28	115	39	6	159	18	12	81	29	42	21	54	4	9	32	12	20	17
p__Firmicutes	c__Clostridia	o__Clostridiales	f__Ruminococcaceae	g__Saccharofermentans	s__unclassified_g__Saccharofermentans	OTU698	19	31	30	20	31	16	30	53	18	39	91	31	80	60	65	31	33	113	25	34
p__Firmicutes	c__Clostridia	o__Clostridiales	f__Ruminococcaceae	g__Ruminococcaceae_NK4A214_group	s__unclassified_g__Ruminococcaceae_NK4A214_group	OTU251	0	40	5	13	23	203	20	189	39	39	11	36	11	34	28	3	25	72	16	19
p__Firmicutes	c__Clostridia	o__Clostridiales	f__Lachnospiraceae	g__Lachnospiraceae_NK3A20_group	s__uncultured_rumen_bacterium_3C0d-1	OTU1387	12	107	30	55	49	50	20	159	37	58	4	26	10	32	34	10	6	47	35	39
p__Firmicutes	c__Clostridia	o__Clostridiales	f__Lachnospiraceae	g__Lachnoclostridium_1	s__uncultured_rumen_bacterium_g__Lachnoclostridium_1	OTU418	41	33	21	27	23	77	44	28	197	43	8	29	22	39	32	27	52	29	17	30
p__Firmicutes	c__Clostridia	o__Clostridiales	f__Ruminococcaceae	g__Ruminococcus_2	s__unclassified_g__Ruminococcus_2	OTU763	0	61	79	71	305	1	7	73	15	5	0	0	7	0	0	14	123	0	1	14
p__Firmicutes	c__Clostridia	o__Clostridiales	f__Ruminococcaceae	g__Ruminococcaceae_UCG-014	s__unclassified_g__Ruminococcaceae_UCG-014	OTU777	1	26	33	30	132	2	23	43	0	40	25	33	16	75	49	48	29	51	48	58
p__Firmicutes	c__Clostridia	o__Clostridiales	f__Ruminococcaceae	g__Ruminococcaceae_UCG-014	s__unclassified_g__Ruminococcaceae_UCG-014	OTU528	53	157	72	19	14	7	61	68	3	56	25	16	10	25	10	76	37	13	25	13
p__Firmicutes	c__Clostridia	o__Clostridiales	f__Christensenellaceae	g__Christensenellaceae_R-7_group	s__unclassified_g__Christensenellaceae_R-7_group	OTU1317	1	17	19	23	16	102	26	58	52	14	19	32	75	41	34	15	86	55	24	29
p__Firmicutes	c__Clostridia	o__Clostridiales	f__Ruminococcaceae	g__Ruminococcaceae_UCG-001	s__uncultured_bacterium_g__Ruminococcaceae_UCG-001	OTU1365	0	63	27	25	56	47	32	51	169	118	16	1	17	0	15	6	20	6	54	14
p__Firmicutes	c__Clostridia	o__Clostridiales	f__Ruminococcaceae	g__norank_f__Ruminococcaceae	s__Ruminococcus_sp._YE281	OTU1407	20	0	0	0	0	0	0	0	672	0	0	0	0	0	0	0	5	0	0	0
p__Firmicutes	c__Clostridia	o__Clostridiales	f__Lachnospiraceae	g__[Ruminococcus]_gauvreauii_group	s__unclassified_g__[Ruminococcus]_gauvreauii_group	OTU311	2	23	9	21	12	292	19	21	148	17	13	18	10	8	17	8	2	14	11	8
p__Firmicutes	c__Clostridia	o__Clostridiales	f__Family_XIII	g__Mogibacterium	s__uncultured_rumen_bacterium_g__Mogibacterium	OTU1371	11	41	14	34	26	138	7	40	22	22	66	11	36	28	42	12	17	46	20	23
p__Firmicutes	c__Clostridia	o__Clostridiales	f__Lachnospiraceae	g__Lachnospiraceae_NK3A20_group	s__uncultured_rumen_bacterium_g__Lachnospiraceae_NK3A20_group	OTU191	32	37	9	37	38	27	13	83	59	32	38	42	10	71	36	9	25	19	9	22
p__Firmicutes	c__Clostridia	o__Clostridiales	f__Ruminococcaceae	g__Ruminococcus_1	s__Ruminococcus_flavefaciens	OTU1063	40	43	21	30	35	63	42	41	6	18	9	18	46	30	38	13	21	31	30	36
p__Firmicutes	c__Clostridia	o__Clostridiales	f__Christensenellaceae	g__Christensenellaceae_R-7_group	s__unclassified_g__Christensenellaceae_R-7_group	OTU1421	18	25	7	21	11	99	15	36	85	20	9	27	37	45	29	11	11	55	20	24
p__Firmicutes	c__Clostridia	o__Clostridiales	f__Ruminococcaceae	g__Papillibacter	s__uncultured_rumen_bacterium_g__Papillibacter	OTU385	1	25	12	14	9	22	7	78	4	26	59	59	42	57	42	25	5	45	25	29
p__Firmicutes	c__Negativicutes	o__Selenomonadales	f__Veillonellaceae	g__Veillonellaceae_UCG-001	s__uncultured_rumen_bacterium_g__Veillonellaceae_UCG-001	OTU1342	3	32	36	12	8	11	9	9	4	26	146	45	25	70	17	12	13	21	42	25
p__Firmicutes	c__Clostridia	o__Clostridiales	f__Ruminococcaceae	g__norank_f__Ruminococcaceae	s__uncultured_rumen_bacterium_g__norank_f__Ruminococcaceae	OTU901	0	4	6	7	4	143	3	105	20	18	5	15	6	32	0	20	16	115	7	22
p__Firmicutes	c__Clostridia	o__Clostridiales	f__Lachnospiraceae	g__Syntrophococcus	s__Syntrophococcus_sucromutans	OTU310	17	31	11	8	13	165	12	26	137	23	4	6	8	14	16	4	31	4	8	6
p__Firmicutes	c__Clostridia	o__Clostridiales	f__Family_XIII	g__[Eubacterium]_brachy_group	s__uncultured_rumen_bacterium_g__[Eubacterium]_brachy_group	OTU1141	18	58	20	38	33	29	11	63	36	24	15	12	34	25	27	13	19	40	10	10
p__Firmicutes	c__Clostridia	o__Clostridiales	f__Lachnospiraceae	g__norank_f__Lachnospiraceae	s__uncultured_Pseudobutyrivibrio_sp._g__norank	OTU381	11	8	11	7	6	254	7	14	11	7	33	6	17	16	22	18	27	28	13	4
p__Firmicutes	c__Clostridia	o__Clostridiales	f__Lachnospiraceae	g__probable_genus_10	s__uncultured_rumen_bacterium_g__probable_genus_10	OTU407	0	16	25	13	23	12	19	21	16	33	25	23	39	51	35	41	46	21	36	20
p__Firmicutes	c__Clostridia	o__Clostridiales	f__Lachnospiraceae	g__Roseburia	s__uncultured_Lachnospiraceae_bacterium_g__Roseburia	OTU998	52	15	46	20	32	2	75	3	52	30	0	0	8	0	10	10	150	0	3	6
p__Firmicutes	c__Clostridia	o__Clostridiales	f__Lachnospiraceae	g__Moryella	s__uncultured_rumen_bacterium_g__Moryella	OTU330	43	29	14	37	11	0	31	59	5	22	18	26	28	41	30	35	30	23	13	16
p__Firmicutes	c__Clostridia	o__Clostridiales	f__Ruminococcaceae	g__Ruminococcaceae_UCG-014	s__unidentified_rumen_bacterium_JW32	OTU792	0	28	2	11	125	2	26	139	3	27	0	0	0	0	30	6	8	11	23	66
p__Firmicutes	c__Clostridia	o__Clostridiales	f__Ruminococcaceae	g__Ruminococcaceae_UCG-001	s__uncultured_bacterium_g__Ruminococcaceae_UCG-001	OTU759	4	76	10	3	30	15	13	48	98	32	4	0	31	4	69	6	21	8	15	16
p__Firmicutes	c__Clostridia	o__Clostridiales	f__Family_XIII	g__Family_XIII_AD3011_group	s__unclassified_g__Family_XIII_AD3011_group	OTU636	8	25	12	27	22	102	24	27	49	20	39	14	15	47	29	4	7	7	7	15
p__Firmicutes	c__Clostridia	o__Clostridiales	f__Christensenellaceae	g__Christensenellaceae_R-7_group	s__unclassified_g__Christensenellaceae_R-7_group	OTU853	0	17	14	15	14	41	14	50	28	12	6	21	57	21	5	11	85	32	40	16
p__Firmicutes	c__Clostridia	o__Clostridiales	f__Ruminococcaceae	g__Ruminococcus_1	s__uncultured_rumen_bacterium_g__Ruminococcus_1	OTU236	6	15	20	12	10	67	19	28	80	16	2	20	39	18	16	13	36	36	15	22
p__Firmicutes	c__Clostridia	o__Clostridiales	f__Christensenellaceae	g__Christensenellaceae_R-7_group	s__unclassified_g__Christensenellaceae_R-7_group	OTU1055	1	17	10	18	20	58	11	34	46	20	7	20	38	27	6	16	77	35	15	8
p__Firmicutes	c__Clostridia	o__Clostridiales	f__Ruminococcaceae	g__Ruminococcaceae_UCG-014	s__uncultured_Ruminococcaceae_bacterium_g__Ruminococcaceae_UCG-014	OTU1547	0	99	45	24	79	0	28	6	0	132	4	0	0	0	0	7	19	0	15	21
p__Firmicutes	c__Clostridia	o__Clostridiales	f__Lachnospiraceae	g__Lachnospiraceae_NK4A136_group	s__rumen_bacterium_NK4B65	OTU331	24	12	27	22	14	20	50	6	7	14	32	13	25	23	16	22	75	2	49	24
p__Firmicutes	c__Clostridia	o__Clostridiales	f__Ruminococcaceae	g__Ruminococcaceae_UCG-014	s__unclassified_g__Ruminococcaceae_UCG-014	OTU671	4	67	20	26	15	3	32	22	1	19	1	24	7	46	13	39	34	53	36	13
p__Firmicutes	c__Clostridia	o__Clostridiales	f__Lachnospiraceae	g__Lachnospira	s__unclassified_g__Lachnospira	OTU349	39	11	70	10	13	13	34	8	2	2	0	15	53	27	20	39	53	22	20	17
p__Firmicutes	c__Clostridia	o__Clostridiales	f__Christensenellaceae	g__Christensenellaceae_R-7_group	s__uncultured_prokaryote_g__Christensenellaceae_R-7_group	OTU862	2	2	5	11	7	138	27	43	33	9	41	1	3	1	14	3	77	16	14	19
p__Firmicutes	c__Clostridia	o__Clostridiales	f__Ruminococcaceae	g__Ruminococcaceae_UCG-004	s__uncultured_rumen_bacterium_g__Ruminococcaceae_UCG-004	OTU951	11	24	15	8	46	27	14	41	67	21	16	14	12	21	25	8	19	41	11	9
p__Firmicutes	c__Clostridia	o__Clostridiales	f__Lachnospiraceae	g__[Eubacterium]_hallii_group	s__unclassified_g__[Eubacterium]_hallii_group	OTU415	3	37	18	28	22	30	13	55	17	29	21	21	13	27	16	11	10	39	15	18
p__Firmicutes	c__Clostridia	o__Clostridiales	f__Ruminococcaceae	g__Ruminococcus_1	s__Ruminococcus_albus	OTU443	16	13	4	8	3	209	14	18	15	11	5	12	38	15	5	10	10	16	7	9
p__Firmicutes	c__Clostridia	o__Clostridiales	f__Lachnospiraceae	g__Marvinbryantia	s__uncultured_rumen_bacterium_g__Marvinbryantia	OTU303	90	22	11	15	13	19	11	12	68	26	2	13	3	27	16	14	31	3	10	13
p__Firmicutes	c__Clostridia	o__Clostridiales	f__Ruminococcaceae	g__Ruminococcaceae_NK4A214_group	s__uncultured_rumen_bacterium_g__Ruminococcaceae_NK4A214_group	OTU371	0	48	10	29	18	24	20	16	2	25	29	30	16	26	22	11	18	45	13	11
p__Firmicutes	c__Clostridia	o__Clostridiales	f__Lachnospiraceae	g__Acetitomaculum	s__uncultured_rumen_bacterium_g__Acetitomaculum	OTU309	9	23	7	12	14	47	10	18	43	21	2	34	10	41	32	6	11	26	17	15
p__Firmicutes	c__Clostridia	o__Clostridiales	f__Lachnospiraceae	g__Pseudobutyrivibrio	s__unclassified_g__Pseudobutyrivibrio	OTU1405	1	8	7	11	18	23	8	9	6	7	36	6	15	19	66	10	59	56	23	9
p__Firmicutes	c__Clostridia	o__Clostridiales	f__Christensenellaceae	g__Christensenellaceae_R-7_group	s__uncultured_bacterium_g__Christensenellaceae_R-7_group	OTU1400	5	13	6	13	23	101	1	26	34	20	15	28	8	23	20	3	13	20	9	12
p__Firmicutes	c__Negativicutes	o__Selenomonadales	f__Veillonellaceae	g__Veillonellaceae_UCG-001	s__uncultured_bacterium_g__Veillonellaceae_UCG-001	OTU907	2	14	21	21	7	5	4	8	4	17	54	33	23	79	20	5	7	16	34	11
p__Firmicutes	c__Clostridia	o__Clostridiales	f__Lachnospiraceae	g__Marvinbryantia	s__uncultured_rumen_bacterium_g__Marvinbryantia	OTU586	14	10	6	15	13	130	8	15	91	16	3	5	3	4	6	12	12	8	3	10
p__Firmicutes	c__Negativicutes	o__Selenomonadales	f__Veillonellaceae	g__Selenomonas_1	s__unclassified_g__Selenomonas_1	OTU1549	0	16	27	25	12	32	2	21	4	31	5	1	6	4	49	31	58	10	20	25
p__Firmicutes	c__Clostridia	o__Clostridiales	f__Christensenellaceae	g__Christensenellaceae_R-7_group	s__unclassified_g__Christensenellaceae_R-7_group	OTU1456	22	17	6	12	10	43	10	10	102	16	7	25	14	39	21	3	1	10	6	4
p__Firmicutes	c__Clostridia	o__Clostridiales	f__Christensenellaceae	g__Christensenellaceae_R-7_group	s__unclassified_g__Christensenellaceae_R-7_group	OTU28	0	2	14	17	4	17	3	46	1	4	34	32	60	25	12	12	33	21	12	26
p__Firmicutes	c__Negativicutes	o__Selenomonadales	f__Veillonellaceae	g__Veillonellaceae_UCG-001	s__uncultured_bacterium_g__Veillonellaceae_UCG-001	OTU692	7	10	19	12	7	5	4	14	3	20	58	40	23	61	16	4	8	14	28	19
p__Firmicutes	c__Clostridia	o__Clostridiales	f__Lachnospiraceae	g__Acetitomaculum	s__uncultured_rumen_bacterium_g__Acetitomaculum	OTU664	2	0	0	24	0	0	92	0	215	0	0	0	0	0	0	0	38	0	0	0
p__Firmicutes	c__Clostridia	o__Clostridiales	f__Ruminococcaceae	g__Ruminococcaceae_NK4A214_group	s__unclassified_g__Ruminococcaceae_NK4A214_group	OTU1441	0	10	14	11	14	26	9	53	18	16	25	17	19	25	31	10	3	39	10	14
p__Firmicutes	c__Clostridia	o__Clostridiales	f__Lachnospiraceae	g__Lachnospiraceae_AC2044_group	s__unclassified_g__Lachnospiraceae_AC2044_group	OTU307	0	9	17	8	7	41	9	21	71	12	8	11	29	18	24	6	14	32	9	16
p__Firmicutes	c__Clostridia	o__Clostridiales	f__Lachnospiraceae	g__Lachnospiraceae_XPB1014_group	s__uncultured_rumen_bacterium_g__Lachnospiraceae_XPB1014_group	OTU774	0	5	21	9	9	29	7	50	7	28	9	10	14	20	34	21	8	55	20	5
p__Firmicutes	c__Clostridia	o__Clostridiales	f__Ruminococcaceae	g__Ruminococcaceae_UCG-002	s__unclassified_g__Ruminococcaceae_UCG-002	OTU1279	4	16	21	35	20	2	11	61	0	23	18	8	22	15	30	23	2	11	13	17
p__Firmicutes	c__Clostridia	o__Clostridiales	f__Ruminococcaceae	g__Saccharofermentans	s__unclassified_g__Saccharofermentans	OTU199	29	19	17	16	6	4	27	25	2	15	43	16	31	12	18	17	9	18	7	19
p__Firmicutes	c__Erysipelotrichia	o__Erysipelotrichales	f__Erysipelotrichaceae	g__Erysipelotrichaceae_UCG-004	s__uncultured_rumen_bacterium_g__Erysipelotrichaceae_UCG-004	OTU578	57	6	65	18	3	9	21	15	0	4	16	8	24	14	23	15	6	17	8	19
p__Firmicutes	c__Clostridia	o__Clostridiales	f__Lachnospiraceae	g__Lachnospira	s__unclassified_g__Lachnospira	OTU288	10	5	35	3	13	1	7	12	4	12	7	7	22	8	23	34	94	11	20	15
p__Firmicutes	c__Clostridia	o__Clostridiales	f__Lachnospiraceae	g__[Eubacterium]_cellulosolvens_group	s__[Eubacterium]_cellulosolvens_6	OTU997	34	1	24	4	5	35	17	2	18	4	9	1	18	2	12	17	118	9	3	7
p__Firmicutes	c__Clostridia	o__Clostridiales	f__Lachnospiraceae	g__Moryella	s__uncultured_rumen_bacterium_g__Moryella	OTU1024	1	20	11	19	19	2	17	29	7	20	13	30	15	31	32	13	11	17	15	18
p__Firmicutes	c__Clostridia	o__Clostridiales	f__Ruminococcaceae	g__Ruminococcaceae_UCG-001	s__unclassified_g__Ruminococcaceae_UCG-001	OTU365	0	62	19	26	51	7	6	38	45	13	8	1	2	2	3	11	1	13	22	9
p__Firmicutes	c__Clostridia	o__Clostridiales	f__Ruminococcaceae	g__Ruminococcus_1	s__Ruminococcus_flavefaciens	OTU376	19	10	9	16	8	65	20	19	21	6	15	2	43	11	6	5	12	7	19	23
p__Firmicutes	c__Clostridia	o__Clostridiales	f__Ruminococcaceae	g__Ruminococcaceae_UCG-014	s__gut_metagenome_g__Ruminococcaceae_UCG-014	OTU1320	97	0	12	3	4	6	6	31	0	79	4	0	0	0	0	4	23	61	3	2
p__Firmicutes	c__Clostridia	o__Clostridiales	f__Ruminococcaceae	g__Saccharofermentans	s__unclassified_g__Saccharofermentans	OTU1286	25	8	21	12	8	2	15	24	3	12	10	14	38	19	21	10	35	24	17	13
p__Firmicutes	c__Clostridia	o__Clostridiales	f__Family_XIII	g__Family_XIII_AD3011_group	s__uncultured_rumen_bacterium_g__Family_XIII_AD3011_group	OTU1522	5	18	6	12	3	77	8	11	7	9	80	14	17	11	21	2	4	11	4	7
p__Firmicutes	c__Clostridia	o__Clostridiales	f__Lachnospiraceae	g__Lachnospiraceae_AC2044_group	s__uncultured_rumen_bacterium_g__Lachnospiraceae_AC2044_group	OTU665	0	19	5	17	16	1	8	32	9	14	14	25	42	38	15	13	10	7	22	19
p__Firmicutes	c__Clostridia	o__Clostridiales	f__Lachnospiraceae	g__Lachnospiraceae_NK3A20_group	s__uncultured_bacterium_g__Lachnospiraceae_NK3A20_group	OTU788	36	26	15	35	87	2	41	0	38	31	0	0	1	0	0	5	3	0	0	2
p__Firmicutes	c__Clostridia	o__Clostridiales	f__Ruminococcaceae	g__Ruminococcaceae_NK4A214_group	s__uncultured_rumen_bacterium_g__Ruminococcaceae_NK4A214_group	OTU950	0	1	6	16	25	104	53	16	21	5	4	4	3	2	12	0	3	3	23	17
p__Firmicutes	c__Clostridia	o__Clostridiales	f__Lachnospiraceae	g__[Eubacterium]_ventriosum_group	s__unclassified_g__[Eubacterium]_ventriosum_group	OTU416	5	35	1	23	43	0	44	9	24	7	3	3	20	0	2	13	23	18	15	29
p__Firmicutes	c__Clostridia	o__Clostridiales	f__Christensenellaceae	g__Christensenellaceae_R-7_group	s__unclassified_g__Christensenellaceae_R-7_group	OTU370	0	14	10	20	27	8	5	39	3	19	15	32	17	18	19	9	5	41	8	6
p__Firmicutes	c__Clostridia	o__Clostridiales	f__Lachnospiraceae	g__[Eubacterium]_hallii_group	s__uncultured_rumen_bacterium_g__[Eubacterium]_hallii_group	OTU1011	0	2	7	14	6	6	21	17	14	4	8	2	21	1	25	4	77	48	14	16
p__Firmicutes	c__Clostridia	o__Clostridiales	f__Christensenellaceae	g__Christensenellaceae_R-7_group	s__unclassified_g__Christensenellaceae_R-7_group	OTU995	0	14	7	20	11	17	17	26	7	10	5	15	20	25	15	15	30	26	11	12
p__Firmicutes	c__Clostridia	o__Clostridiales	f__Christensenellaceae	g__Christensenellaceae_R-7_group	s__unclassified_g__Christensenellaceae_R-7_group	OTU302	7	7	3	7	8	85	8	12	51	9	12	22	14	12	9	7	6	10	5	8
p__Firmicutes	c__Clostridia	o__Clostridiales	f__Ruminococcaceae	g__Saccharofermentans	s__Ruminococcaceae_bacterium_AE2021	OTU447	9	9	12	7	9	5	12	30	0	13	26	10	38	16	10	20	21	47	2	6
p__Firmicutes	c__Clostridia	o__Clostridiales	f__Lachnospiraceae	g__[Eubacterium]_ruminantium_group	s__uncultured_rumen_bacterium_g__[Eubacterium]_ruminantium_group	OTU661	19	16	8	9	6	4	26	15	52	12	9	8	35	16	12	4	7	19	16	7
p__Firmicutes	c__Clostridia	o__Clostridiales	f__Christensenellaceae	g__Christensenellaceae_R-7_group	s__unclassified_g__Christensenellaceae_R-7_group	OTU1039	0	6	6	2	5	85	3	19	7	15	8	7	19	8	1	10	74	9	1	12
p__Firmicutes	c__Clostridia	o__Clostridiales	f__Ruminococcaceae	g__Ruminococcaceae_UCG-014	s__uncultured_bacterium_g__Ruminococcaceae_UCG-014	OTU1323	0	13	5	16	5	2	22	112	2	23	13	2	15	4	6	9	6	3	16	23
p__Firmicutes	c__Clostridia	o__Clostridiales	f__Lachnospiraceae	g__Syntrophococcus	s__uncultured_bacterium_g__Syntrophococcus	OTU1094	0	0	0	0	0	0	294	0	1	0	0	0	0	0	0	0	0	0	0	0
p__Firmicutes	c__Clostridia	o__Clostridiales	f__Ruminococcaceae	g__Ruminococcus_1	s__unclassified_g__Ruminococcus_1	OTU888	3	2	2	1	3	181	4	4	19	4	3	3	12	6	6	0	21	5	2	10
p__Firmicutes	c__Clostridia	o__Clostridiales	f__Ruminococcaceae	g__Ruminococcus_1	s__unclassified_g__Ruminococcus_1	OTU666	3	6	9	18	6	37	16	4	7	4	39	5	43	11	9	4	10	6	16	31
p__Firmicutes	c__Negativicutes	o__Selenomonadales	f__Veillonellaceae	g__unclassified_f__Veillonellaceae	s__unclassified_f__Veillonellaceae	OTU195	53	9	19	3	0	1	139	0	0	0	17	0	2	0	0	3	18	0	13	6
p__Firmicutes	c__Clostridia	o__Clostridiales	f__Family_XIII	g__Mogibacterium	s__uncultured_rumen_bacterium_g__Mogibacterium	OTU1136	9	13	6	13	6	38	4	10	25	10	21	9	12	11	17	15	23	19	12	8
p__Firmicutes	c__Clostridia	o__Clostridiales	f__Ruminococcaceae	g__Ruminococcus_1	s__unclassified_g__Ruminococcus_1	OTU1415	4	5	1	5	2	114	3	9	13	24	1	7	3	17	22	7	17	8	9	9
p__Firmicutes	c__Clostridia	o__Clostridiales	f__Family_XIII	g__unclassified_f__Family_XIII	s__unclassified_f__Family_XIII	OTU886	4	20	6	11	16	41	18	8	22	16	17	6	11	10	15	6	23	16	7	6
p__Firmicutes	c__Clostridia	o__Clostridiales	f__Ruminococcaceae	g__Ruminococcus_1	s__unclassified_g__Ruminococcus_1	OTU1090	44	13	11	13	8	19	27	28	20	13	4	4	10	5	4	6	15	0	12	19
p__Firmicutes	c__Clostridia	o__Clostridiales	f__Christensenellaceae	g__Christensenellaceae_R-7_group	s__uncultured_rumen_bacterium_g__Christensenellaceae_R-7_group	OTU876	0	5	11	10	4	126	6	6	20	7	11	4	19	3	5	7	5	11	6	7
p__Firmicutes	c__Clostridia	o__Clostridiales	f__Lachnospiraceae	g__Lachnospiraceae_ND3007_group	s__uncultured_rumen_bacterium_g__Lachnospiraceae_ND3007_group	OTU304	0	2	8	2	12	5	20	16	0	14	15	18	29	25	13	13	15	29	10	22
p__Firmicutes	c__Clostridia	o__Clostridiales	f__Christensenellaceae	g__Christensenellaceae_R-7_group	s__bacterium_AC2043	OTU1293	0	10	4	6	7	39	0	24	4	6	6	25	30	33	3	5	21	24	9	12
p__Firmicutes	c__Clostridia	o__Clostridiales	f__Lachnospiraceae	g__Howardella	s__uncultured_rumen_bacterium_g__Howardella	OTU410	12	4	5	13	7	22	11	13	9	15	5	4	23	22	9	6	38	18	11	16
p__Firmicutes	c__Clostridia	o__Clostridiales	f__Lachnospiraceae	g__Blautia	s__unclassified_g__Blautia	OTU984	49	2	0	3	0	15	30	3	19	88	2	6	2	7	1	3	21	4	1	5
p__Firmicutes	c__Clostridia	o__Clostridiales	f__Family_XIII	g__Anaerovorax	s__uncultured_rumen_bacterium_g__Anaerovorax	OTU1352	9	16	9	15	22	3	11	35	4	7	25	10	22	16	14	6	4	10	6	17
p__Firmicutes	c__Clostridia	o__Clostridiales	f__Christensenellaceae	g__Christensenellaceae_R-7_group	s__unclassified_g__Christensenellaceae_R-7_group	OTU1517	0	9	7	8	6	29	5	19	3	16	10	18	25	16	20	8	14	26	8	13
p__Firmicutes	c__Clostridia	o__Clostridiales	f__Ruminococcaceae	g__Ruminococcaceae_UCG-014	s__uncultured_bacterium_g__Ruminococcaceae_UCG-014	OTU1098	46	7	1	2	1	0	159	3	0	14	2	2	1	1	5	3	4	4	2	0
p__Firmicutes	c__Clostridia	o__Clostridiales	f__Ruminococcaceae	g__Ruminococcaceae_UCG-014	s__unclassified_g__Ruminococcaceae_UCG-014	OTU499	112	6	6	2	0	1	9	4	0	4	1	0	59	0	21	7	13	0	4	7
p__Firmicutes	c__Erysipelotrichia	o__Erysipelotrichales	f__Erysipelotrichaceae	g__Erysipelotrichaceae_UCG-009	s__uncultured_rumen_bacterium_g__Erysipelotrichaceae_UCG-009	OTU935	10	12	7	5	26	76	7	9	38	8	1	3	8	8	3	2	5	6	3	10
p__Firmicutes	c__Clostridia	o__Clostridiales	f__Lachnospiraceae	g__[Eubacterium]_hallii_group	s__unclassified_g__[Eubacterium]_hallii_group	OTU274	10	17	8	7	8	50	7	10	8	17	5	14	6	14	16	13	3	19	7	7
p__Firmicutes	c__Clostridia	o__Clostridiales	f__Lachnospiraceae	g__probable_genus_10	s__uncultured_bacterium_g__probable_genus_10	OTU1009	3	5	9	4	3	9	5	22	18	11	8	7	21	14	19	9	40	11	20	8
p__Firmicutes	c__Negativicutes	o__Selenomonadales	f__Veillonellaceae	g__norank_f__Veillonellaceae	s__uncultured_rumen_bacterium_g__norank_f__Veillonellaceae	OTU1076	69	12	9	16	3	2	66	0	0	0	30	0	1	1	1	2	9	0	21	4
p__Firmicutes	c__Clostridia	o__Clostridiales	f__Lachnospiraceae	g__Coprococcus_1	s__uncultured_bacterium_g__Coprococcus_1	OTU1112	4	9	3	10	12	66	4	16	15	12	22	6	5	9	8	3	10	25	3	3
p__Firmicutes	c__Clostridia	o__Clostridiales	f__Christensenellaceae	g__Christensenellaceae_R-7_group	s__human_gut_metagenome_g__Christensenellaceae_R-7_group	OTU1304	0	6	15	7	8	6	2	60	1	13	13	25	5	15	17	9	7	28	3	4
p__Firmicutes	c__Negativicutes	o__Selenomonadales	f__Veillonellaceae	g__Anaerovibrio	s__unclassified_g__Anaerovibrio	OTU796	1	7	12	2	7	13	0	11	7	5	11	10	9	22	25	14	20	35	8	24
p__Firmicutes	c__Clostridia	o__Clostridiales	f__Ruminococcaceae	g__Ruminococcaceae_UCG-010	s__uncultured_rumen_bacterium_g__Ruminococcaceae_UCG-010	OTU891	1	4	2	7	2	24	0	8	1	4	158	1	5	1	4	3	1	3	1	8
p__Firmicutes	c__Clostridia	o__Clostridiales	f__Lachnospiraceae	g__Marvinbryantia	s__unclassified_g__Marvinbryantia	OTU363	2	10	5	8	13	48	4	11	83	8	1	8	4	8	3	4	2	7	4	4
p__Firmicutes	c__Clostridia	o__Clostridiales	f__Lachnospiraceae	g__unclassified_f__Lachnospiraceae	s__unclassified_f__Lachnospiraceae	OTU982	0	1	5	4	7	1	17	1	0	23	0	0	3	0	25	3	109	6	8	16
p__Firmicutes	c__Clostridia	o__Clostridiales	f__Lachnospiraceae	g__Lachnospiraceae_FE2018_group	s__bacterium_FE2018	OTU490	7	10	7	9	4	33	5	12	36	14	7	9	10	10	10	7	11	10	7	8
p__Firmicutes	c__Clostridia	o__Clostridiales	f__Ruminococcaceae	g__Ruminococcaceae_NK4A214_group	s__uncultured_rumen_bacterium_g__Ruminococcaceae_NK4A214_group	OTU293	0	11	10	5	12	16	4	29	12	13	1	10	10	8	15	4	11	31	6	15
p__Firmicutes	c__Clostridia	o__Clostridiales	f__Christensenellaceae	g__Christensenellaceae_R-7_group	s__unclassified_g__Christensenellaceae_R-7_group	OTU579	0	8	7	4	7	10	2	33	30	6	4	26	17	20	7	1	10	16	9	6
p__Firmicutes	c__Clostridia	o__Clostridiales	f__Ruminococcaceae	g__Ruminococcaceae_UCG-014	s__unclassified_g__Ruminococcaceae_UCG-014	OTU1379	0	59	9	15	7	0	10	5	3	17	2	2	11	1	20	17	21	5	7	7
p__Firmicutes	c__Clostridia	o__Clostridiales	f__Lachnospiraceae	g__[Eubacterium]_ventriosum_group	s__unclassified_g__[Eubacterium]_ventriosum_group	OTU1010	0	3	16	14	15	9	9	4	1	4	9	0	0	0	46	4	60	2	11	10
p__Firmicutes	c__Clostridia	o__Clostridiales	f__Lachnospiraceae	g__Lachnospiraceae_ND3007_group	s__uncultured_Lachnospiraceae_bacterium_g__Lachnospiraceae_ND3007_group	OTU550	8	2	25	8	9	2	6	40	1	5	5	2	6	4	11	3	0	74	2	0
p__Firmicutes	c__Clostridia	o__Clostridiales	f__Lachnospiraceae	g__[Eubacterium]_ruminantium_group	s__unclassified_g__[Eubacterium]_ruminantium_group	OTU273	19	8	15	5	1	0	7	19	4	6	6	15	20	18	14	15	6	20	7	7
p__Firmicutes	c__Clostridia	o__Clostridiales	f__Ruminococcaceae	g__unclassified_f__Ruminococcaceae	s__unclassified_f__Ruminococcaceae	OTU1170	3	12	8	10	8	9	1	27	16	6	6	12	9	11	10	8	1	41	6	7
p__Firmicutes	c__Clostridia	o__Clostridiales	f__Ruminococcaceae	g__Ruminiclostridium_6	s__uncultured_rumen_bacterium_g__Ruminiclostridium_6	OTU477	2	4	7	6	9	31	4	18	18	11	0	7	21	15	17	6	2	10	11	11
p__Firmicutes	c__Bacilli	o__Lactobacillales	f__Streptococcaceae	g__Streptococcus	s__unclassified_g__Streptococcus	OTU1227	1	2	8	1	2	3	1	1	0	1	7	7	19	9	21	24	70	26	5	2
p__Firmicutes	c__Clostridia	o__Clostridiales	f__Ruminococcaceae	g__norank_f__Ruminococcaceae	s__uncultured_rumen_bacterium_g__norank_f__Ruminococcaceae	OTU1057	0	8	7	10	4	44	8	17	39	26	0	5	2	4	0	4	12	5	9	3
p__Firmicutes	c__Clostridia	o__Clostridiales	f__Christensenellaceae	g__Christensenellaceae_R-7_group	s__human_gut_metagenome_g__Christensenellaceae_R-7_group	OTU323	2	0	7	4	0	2	1	29	2	3	6	9	9	11	10	0	1	105	2	0
p__Firmicutes	c__Clostridia	o__Clostridiales	f__Lachnospiraceae	g__[Eubacterium]_ruminantium_group	s__unclassified_g__[Eubacterium]_ruminantium_group	OTU352	18	7	4	5	33	1	7	28	3	11	13	3	8	5	19	5	2	7	9	13
p__Firmicutes	c__Clostridia	o__Clostridiales	f__Ruminococcaceae	g__Ruminococcaceae_UCG-014	s__unclassified_g__Ruminococcaceae_UCG-014	OTU1526	2	2	3	9	5	0	8	5	0	11	4	2	1	5	15	12	12	82	12	10
p__Firmicutes	c__Clostridia	o__Clostridiales	f__Family_XIII	g__[Eubacterium]_nodatum_group	s__Eubacterium_sp._AB3007	OTU541	4	12	5	9	7	66	7	6	13	10	7	3	0	3	8	8	20	2	5	3
p__Firmicutes	c__Negativicutes	o__Selenomonadales	f__Veillonellaceae	g__Selenomonas	s__Selenomonas_bovis	OTU1062	36	2	9	4	5	1	94	0	1	0	17	0	1	0	0	2	9	1	11	2
p__Firmicutes	c__Clostridia	o__Clostridiales	f__Family_XIII	g__Family_XIII_AD3011_group	s__unclassified_g__Family_XIII_AD3011_group	OTU1116	13	5	3	6	9	27	17	11	3	7	25	4	9	9	9	6	9	10	10	2
p__Firmicutes	c__Clostridia	o__Clostridiales	f__Lachnospiraceae	g__Acetitomaculum	s__uncultured_rumen_bacterium_g__Acetitomaculum	OTU1213	1	5	5	7	5	27	6	10	9	10	5	5	9	4	32	12	12	9	12	7
p__Firmicutes	c__Clostridia	o__Clostridiales	f__Ruminococcaceae	g__Ruminococcaceae_UCG-014	s__unclassified_g__Ruminococcaceae_UCG-014	OTU1555	9	41	28	13	10	7	9	1	0	14	1	2	2	2	41	2	0	1	5	2
p__Firmicutes	c__Clostridia	o__Clostridiales	f__Lachnospiraceae	g__unclassified_f__Lachnospiraceae	s__unclassified_f__Lachnospiraceae	OTU504	30	11	10	7	4	9	17	7	22	5	9	0	3	7	4	13	16	6	3	5
p__Firmicutes	c__Clostridia	o__Clostridiales	f__Lachnospiraceae	g__Syntrophococcus	s__uncultured_bacterium_g__Syntrophococcus	OTU1084	80	0	0	0	0	0	105	0	0	0	0	0	0	0	0	0	0	0	0	0
p__Firmicutes	c__Clostridia	o__Clostridiales	f__Family_XIII	g__Mogibacterium	s__uncultured_bacterium_g__Mogibacterium	OTU1381	2	4	2	6	3	57	0	12	25	11	7	2	6	6	7	9	3	12	3	5
p__Firmicutes	c__Clostridia	o__Clostridiales	f__Lachnospiraceae	g__unclassified_f__Lachnospiraceae	s__unclassified_f__Lachnospiraceae	OTU1037	20	3	7	5	4	1	17	4	1	8	7	1	16	1	6	2	47	4	18	8
p__Firmicutes	c__Clostridia	o__Clostridiales	f__Lachnospiraceae	g__unclassified_f__Lachnospiraceae	s__unclassified_f__Lachnospiraceae	OTU318	0	5	10	6	7	2	7	13	16	16	4	6	16	6	18	7	6	9	9	16
p__Firmicutes	c__Erysipelotrichia	o__Erysipelotrichales	f__Erysipelotrichaceae	g__Erysipelotrichaceae_UCG-004	s__uncultured_rumen_bacterium_g__Erysipelotrichaceae_UCG-004	OTU560	1	3	12	8	10	6	0	13	1	4	11	16	4	23	18	3	4	28	2	10
p__Firmicutes	c__Clostridia	o__Clostridiales	f__Lachnospiraceae	g__Lachnospiraceae_AC2044_group	s__uncultured_rumen_bacterium_g__Lachnospiraceae_AC2044_group	OTU786	0	3	0	5	3	53	4	3	30	0	2	4	14	6	5	4	12	12	6	4
p__Firmicutes	c__Clostridia	o__Clostridiales	f__Ruminococcaceae	g__Ruminococcus_1	s__rumen_bacterium_NK4B29	OTU1092	0	1	4	9	12	48	8	10	1	5	2	0	24	0	15	5	2	7	11	5
p__Firmicutes	c__Clostridia	o__Clostridiales	f__Ruminococcaceae	g__Saccharofermentans	s__Saccharofermentans_sp._CA24	OTU687	10	7	8	5	5	4	3	7	3	3	22	5	10	17	12	7	5	30	4	1
p__Firmicutes	c__Clostridia	o__Clostridiales	f__Lachnospiraceae	g__Lachnospiraceae_UCG-004	s__uncultured_rumen_bacterium_g__Lachnospiraceae_UCG-004	OTU747	0	7	12	4	10	0	1	13	0	12	2	14	24	20	6	6	3	15	11	7
p__Firmicutes	c__Clostridia	o__Clostridiales	f__Lachnospiraceae	g__unclassified_f__Lachnospiraceae	s__unclassified_f__Lachnospiraceae	OTU1542	4	10	3	4	4	22	9	21	20	12	0	4	5	8	9	5	5	12	3	6
p__Firmicutes	c__Clostridia	o__Clostridiales	f__Clostridiales_vadinBB60_group	g__norank_f__Clostridiales_vadinBB60_group	s__uncultured_bacterium_g__norank_f__Clostridiales_vadinBB60_group	OTU29	0	0	2	0	0	18	0	10	0	0	106	2	5	7	6	2	0	2	0	5
p__Firmicutes	c__Clostridia	o__Clostridiales	f__Ruminococcaceae	g__Ruminococcaceae_UCG-009	s__uncultured_bacterium_g__Ruminococcaceae_UCG-009	OTU753	0	1	2	0	11	2	0	51	2	2	8	1	10	2	3	1	0	67	0	1
p__Firmicutes	c__Erysipelotrichia	o__Erysipelotrichales	f__Erysipelotrichaceae	g__Asteroleplasma	s__unclassified_g__Asteroleplasma	OTU1322	19	1	22	7	3	10	11	13	1	5	4	3	4	7	20	8	5	3	6	12
p__Firmicutes	c__Clostridia	o__Clostridiales	f__Ruminococcaceae	g__Ruminococcaceae_UCG-014	s__uncultured_rumen_bacterium_g__Ruminococcaceae_UCG-014	OTU1164	0	1	6	1	3	1	2	22	1	6	0	1	23	1	23	10	0	17	23	22
p__Firmicutes	c__Clostridia	o__Clostridiales	f__Christensenellaceae	g__Christensenellaceae_R-7_group	s__unclassified_g__Christensenellaceae_R-7_group	OTU1429	0	5	4	4	6	9	2	16	24	6	2	7	16	11	5	2	8	19	6	11
p__Firmicutes	c__Erysipelotrichia	o__Erysipelotrichales	f__Erysipelotrichaceae	g__Erysipelotrichaceae_UCG-002	s__uncultured_bacterium_g__Erysipelotrichaceae_UCG-002	OTU1127	1	0	0	0	1	0	160	0	0	0	0	0	0	0	0	0	0	0	0	0
p__Firmicutes	c__Clostridia	o__Clostridiales	f__Christensenellaceae	g__Christensenellaceae_R-7_group	s__uncultured_rumen_bacterium_4C0d-15	OTU324	0	12	3	6	4	24	14	11	9	6	4	9	7	12	12	3	1	7	8	9
p__Firmicutes	c__Clostridia	o__Clostridiales	f__Ruminococcaceae	g__Saccharofermentans	s__uncultured_bacterium_g__Saccharofermentans	OTU478	0	7	5	4	4	2	0	8	0	5	2	25	29	11	1	14	3	21	6	14
p__Firmicutes	c__Clostridia	o__Clostridiales	f__Christensenellaceae	g__Christensenellaceae_R-7_group	s__uncultured_sludge_bacterium_g__Christensenellaceae_R-7_group	OTU676	0	8	2	6	8	7	0	23	4	5	26	5	5	12	10	2	2	28	5	3
p__Firmicutes	c__Clostridia	o__Clostridiales	f__Ruminococcaceae	g__Ruminococcaceae_UCG-014	s__uncultured_rumen_bacterium_4C28d-18	OTU1097	7	13	5	0	6	0	83	2	1	10	4	0	0	0	0	5	21	0	4	0
p__Firmicutes	c__Clostridia	o__Clostridiales	f__Lachnospiraceae	g__Oribacterium	s__uncultured_rumen_bacterium_g__Oribacterium	OTU1068	9	5	1	2	6	8	8	15	30	8	3	7	8	10	12	5	8	10	1	4
p__Firmicutes	c__Clostridia	o__Clostridiales	f__Lachnospiraceae	g__Pseudobutyrivibrio	s__Lachnospiraceae_bacterium_AC2012	OTU974	15	0	3	5	0	1	11	4	3	4	12	3	19	2	7	7	43	2	11	4
p__Firmicutes	c__Clostridia	o__Clostridiales	f__Ruminococcaceae	g__[Eubacterium]_coprostanoligenes_group	s__unclassified_g__[Eubacterium]_coprostanoligenes_group	OTU346	4	8	11	11	3	46	6	5	8	5	1	2	13	6	9	2	3	6	3	1
p__Firmicutes	c__Clostridia	o__Clostridiales	f__Lachnospiraceae	g__unclassified_f__Lachnospiraceae	s__unclassified_f__Lachnospiraceae	OTU990	15	2	9	7	4	6	8	0	10	5	3	1	4	6	8	7	47	2	6	3
p__Firmicutes	c__Clostridia	o__Clostridiales	f__Lachnospiraceae	g__Blautia	s__unclassified_g__Blautia	OTU991	4	4	1	3	7	39	4	9	56	1	0	3	0	0	3	1	10	2	0	4
p__Firmicutes	c__Clostridia	o__Clostridiales	f__Lachnospiraceae	g__Roseburia	s__uncultured_rumen_bacterium_2C28d-12	OTU1065	50	1	1	1	2	0	94	0	0	0	1	0	0	0	0	0	0	0	0	0
p__Firmicutes	c__Clostridia	o__Clostridiales	f__Ruminococcaceae	g__Ruminococcaceae_UCG-014	s__unidentified_rumen_bacterium_JW32	OTU795	0	3	13	7	25	2	7	30	0	17	1	0	0	0	4	1	0	0	12	27
p__Firmicutes	c__Clostridia	o__Clostridiales	f__Lachnospiraceae	g__Lachnospiraceae_NK3A20_group	s__uncultured_rumen_bacterium_g__Lachnospiraceae_NK3A20_group	OTU1047	0	3	8	3	5	0	2	3	2	4	5	5	13	5	14	12	50	5	4	6
p__Firmicutes	c__Clostridia	o__Clostridiales	f__Lachnospiraceae	g__Butyrivibrio_2	s__unclassified_g__Butyrivibrio_2	OTU1250	1	1	9	1	0	21	1	15	5	2	2	1	9	0	12	9	33	15	8	4
p__Firmicutes	c__Clostridia	o__Clostridiales	f__Ruminococcaceae	g__Ruminococcaceae_UCG-014	s__uncultured_bacterium_g__Ruminococcaceae_UCG-014	OTU1516	6	3	3	4	3	0	14	2	0	4	0	0	0	0	1	36	25	0	27	21
p__Firmicutes	c__Clostridia	o__Clostridiales	f__Lachnospiraceae	g__Lachnospiraceae_NK4A136_group	s__unclassified_g__Lachnospiraceae_NK4A136_group	OTU1064	3	7	8	3	3	0	13	3	2	4	1	1	18	13	11	8	22	0	18	8
p__Firmicutes	c__Clostridia	o__Clostridiales	f__Lachnospiraceae	g__[Ruminococcus]_gauvreauii_group	s__uncultured_rumen_bacterium_g__[Ruminococcus]_gauvreauii_group	OTU1102	29	2	0	0	0	2	83	0	5	0	0	0	0	0	0	3	21	0	0	0
p__Firmicutes	c__Clostridia	o__Clostridiales	f__Lachnospiraceae	g__Marvinbryantia	s__uncultured_rumen_bacterium_g__Marvinbryantia	OTU1418	0	2	1	1	5	47	5	2	57	0	3	2	2	3	2	2	2	0	3	6
p__Firmicutes	c__Clostridia	o__Clostridiales	f__Lachnospiraceae	g__Lachnospiraceae_AC2044_group	s__uncultured_Lachnospiraceae_bacterium_g__Lachnospiraceae_AC2044_group	OTU266	0	6	4	5	7	0	8	6	0	11	6	10	15	19	9	7	4	3	16	5
p__Firmicutes	c__Clostridia	o__Clostridiales	f__Lachnospiraceae	g__Lachnospiraceae_XPB1014_group	s__unclassified_g__Lachnospiraceae_XPB1014_group	OTU1110	4	4	1	3	2	7	3	13	1	6	14	4	9	8	10	9	26	8	3	6
p__Firmicutes	c__Clostridia	o__Clostridiales	f__Ruminococcaceae	g__[Eubacterium]_coprostanoligenes_group	s__unclassified_g__[Eubacterium]_coprostanoligenes_group	OTU1440	3	11	9	7	1	3	8	7	31	7	3	8	14	5	11	1	4	2	3	3
p__Firmicutes	c__Erysipelotrichia	o__Erysipelotrichales	f__Erysipelotrichaceae	g__unclassified_f__Erysipelotrichaceae	s__unclassified_f__Erysipelotrichaceae	OTU188	9	10	1	6	11	0	6	2	3	3	7	14	10	19	6	2	5	5	7	12
p__Firmicutes	c__Clostridia	o__Clostridiales	f__Christensenellaceae	g__Christensenellaceae_R-7_group	s__unclassified_g__Christensenellaceae_R-7_group	OTU927	0	10	2	5	5	25	3	17	10	6	1	9	3	9	9	3	1	8	5	7
p__Firmicutes	c__Negativicutes	o__Selenomonadales	f__Acidaminococcaceae	g__Succiniclasticum	s__uncultured_rumen_bacterium_g__Succiniclasticum	OTU414	4	12	12	15	3	0	1	1	2	9	7	3	15	22	3	2	9	4	10	3
p__Firmicutes	c__Negativicutes	o__Selenomonadales	f__Veillonellaceae	g__Selenomonas_1	s__uncultured_Veillonellaceae_bacterium_g__Selenomonas_1	OTU678	7	2	8	3	5	5	6	2	1	2	36	1	9	3	14	12	3	4	6	8
p__Firmicutes	c__Clostridia	o__Clostridiales	f__Ruminococcaceae	g__Ruminococcaceae_UCG-014	s__unclassified_g__Ruminococcaceae_UCG-014	OTU417	0	17	5	8	4	3	14	2	0	5	4	0	1	0	3	20	2	11	13	23
p__Firmicutes	c__Clostridia	o__Clostridiales	f__Christensenellaceae	g__Christensenellaceae_R-7_group	s__unclassified_g__Christensenellaceae_R-7_group	OTU979	0	8	2	1	2	10	2	15	10	6	0	9	12	13	5	4	17	4	4	11
p__Firmicutes	c__Clostridia	o__Clostridiales	f__Ruminococcaceae	g__Ruminococcus_1	s__unclassified_g__Ruminococcus_1	OTU1093	0	2	1	5	2	35	5	11	19	2	0	5	13	8	2	4	5	9	3	4
p__Firmicutes	c__Clostridia	o__Clostridiales	f__Lachnospiraceae	g__Lachnospiraceae_NK3A20_group	s__bacterium_ND2018	OTU1147	1	4	7	8	7	6	2	6	6	8	6	6	6	3	17	11	13	7	3	7
p__Firmicutes	c__Clostridia	o__Clostridiales	f__Lachnospiraceae	g__Acetitomaculum	s__uncultured_bacterium_g__Acetitomaculum	OTU516	0	9	10	6	5	0	4	14	2	9	0	16	3	8	4	7	17	0	6	12
p__Firmicutes	c__Clostridia	o__Clostridiales	f__Ruminococcaceae	g__Ruminiclostridium_9	s__uncultured_rumen_bacterium_g__Ruminiclostridium_9	OTU1001	0	0	3	7	4	13	18	9	16	3	0	0	2	0	1	2	14	0	38	2
p__Firmicutes	c__Clostridia	o__Clostridiales	f__Christensenellaceae	g__Christensenellaceae_R-7_group	s__uncultured_rumen_bacterium_g__Christensenellaceae_R-7_group	OTU452	0	1	6	1	3	3	0	6	1	5	1	10	18	17	21	3	2	20	4	6
p__Firmicutes	c__Clostridia	o__Clostridiales	f__Lachnospiraceae	g__[Eubacterium]_ruminantium_group	s__bacterium_YSB2008	OTU598	19	16	15	3	2	0	6	7	1	5	2	2	11	5	0	0	17	10	3	4
p__Firmicutes	c__Clostridia	o__Clostridiales	f__Ruminococcaceae	g__[Eubacterium]_coprostanoligenes_group	s__unclassified_g__[Eubacterium]_coprostanoligenes_group	OTU14	1	5	2	2	5	6	2	16	3	2	53	1	3	2	15	0	3	3	0	3
p__Firmicutes	c__Clostridia	o__Clostridiales	f__Family_XIII	g__Family_XIII_AD3011_group	s__uncultured_rumen_bacterium_g__Family_XIII_AD3011_group	OTU1363	1	3	1	6	6	37	5	10	11	4	9	9	4	3	5	2	2	3	4	2
p__Firmicutes	c__Erysipelotrichia	o__Erysipelotrichales	f__Erysipelotrichaceae	g__Erysipelotrichaceae_UCG-004	s__unidentified_rumen_bacterium_RFN20	OTU487	2	2	6	2	0	3	0	12	0	2	10	2	14	4	18	2	1	35	3	8
p__Firmicutes	c__Erysipelotrichia	o__Erysipelotrichales	f__Erysipelotrichaceae	g__Erysipelotrichaceae_UCG-004	s__uncultured_bacterium_g__Erysipelotrichaceae_UCG-004	OTU71	1	1	6	5	2	9	3	7	0	0	39	4	9	8	13	1	3	8	3	3
p__Firmicutes	c__Clostridia	o__Clostridiales	f__Lachnospiraceae	g__Lachnospiraceae_NK3A20_group	s__Lachnospiraceae_bacterium_NK4A144	OTU771	2	2	21	4	4	1	0	6	7	10	2	2	17	1	13	10	8	4	4	4
p__Firmicutes	c__Clostridia	o__Clostridiales	f__Ruminococcaceae	g__Ruminococcus_1	s__unclassified_g__Ruminococcus_1	OTU1420	1	4	0	2	0	64	6	1	18	1	1	1	7	1	0	1	6	0	5	3
p__Firmicutes	c__Clostridia	o__Clostridiales	f__Ruminococcaceae	g__Ruminococcus_2	s__uncultured_rumen_bacterium_g__Ruminococcus_2	OTU1042	0	7	2	4	1	11	0	3	3	10	0	13	2	20	0	6	3	2	10	24
p__Firmicutes	c__Clostridia	o__Clostridiales	f__Ruminococcaceae	g__Ruminococcaceae_UCG-014	s__uncultured_bacterium_g__Ruminococcaceae_UCG-014	OTU1290	0	4	0	2	0	0	0	74	0	34	0	0	0	0	0	0	0	0	1	6
p__Firmicutes	c__Clostridia	o__Clostridiales	f__Lachnospiraceae	g__Roseburia	s__uncultured_rumen_bacterium_g__Roseburia	OTU7	3	3	13	2	1	3	4	0	3	1	27	1	2	0	41	5	2	1	5	2
p__Firmicutes	c__Clostridia	o__Clostridiales	f__Lachnospiraceae	g__Lachnospiraceae_UCG-002	s__uncultured_bacterium_g__Lachnospiraceae_UCG-002	OTU254	8	4	6	8	0	7	4	10	7	5	10	10	2	5	7	3	8	6	5	4
p__Firmicutes	c__Clostridia	o__Clostridiales	f__Ruminococcaceae	g__Ruminococcaceae_UCG-014	s__unclassified_g__Ruminococcaceae_UCG-014	OTU1546	2	1	3	2	10	3	4	12	0	7	5	1	6	2	16	10	6	20	3	5
p__Firmicutes	c__Clostridia	o__Clostridiales	f__Ruminococcaceae	g__Ruminococcaceae_UCG-010	s__uncultured_bacterium_g__Ruminococcaceae_UCG-010	OTU479	0	3	0	0	3	1	0	2	0	7	10	21	24	17	7	1	1	3	8	9
p__Firmicutes	c__Clostridia	o__Clostridiales	f__Ruminococcaceae	g__Ruminococcaceae_UCG-010	s__unidentified_rumen_bacterium_RFN71	OTU715	2	1	6	0	1	10	0	5	6	2	34	6	4	3	18	2	4	5	4	4
p__Firmicutes	c__Erysipelotrichia	o__Erysipelotrichales	f__Erysipelotrichaceae	g__Erysipelotrichaceae_UCG-004	s__uncultured_rumen_bacterium_g__Erysipelotrichaceae_UCG-004	OTU315	0	2	8	5	3	2	2	11	0	3	14	12	10	12	14	4	0	4	2	8
p__Firmicutes	c__Clostridia	o__Clostridiales	f__Lachnospiraceae	g__Roseburia	s__unclassified_g__Roseburia	OTU488	6	3	5	4	1	2	1	0	1	0	7	1	11	2	3	7	39	2	13	8
p__Firmicutes	c__Negativicutes	o__Selenomonadales	f__Veillonellaceae	g__norank_f__Veillonellaceae	s__uncultured_rumen_bacterium_g__norank_f__Veillonellaceae	OTU1532	2	5	7	6	4	7	6	7	9	4	15	0	6	2	6	3	7	4	12	4
p__Firmicutes	c__Clostridia	o__Clostridiales	f__Lachnospiraceae	g__Lachnospiraceae_NK3A20_group	s__unclassified_g__Lachnospiraceae_NK3A20_group	OTU989	11	4	10	4	7	7	1	4	6	2	10	3	3	1	14	8	13	3	1	3
p__Firmicutes	c__Clostridia	o__Clostridiales	f__Christensenellaceae	g__Christensenellaceae_R-7_group	s__unclassified_g__Christensenellaceae_R-7_group	OTU1096	0	5	0	1	6	26	3	5	18	1	3	7	6	6	3	2	6	5	3	9
p__Firmicutes	c__Clostridia	o__Clostridiales	f__Ruminococcaceae	g__[Eubacterium]_coprostanoligenes_group	s__uncultured_rumen_bacterium_g__[Eubacterium]_coprostanoligenes_group	OTU1519	0	0	2	3	2	6	2	31	5	8	3	1	6	0	7	4	0	18	5	12
p__Firmicutes	c__Clostridia	o__Clostridiales	f__Ruminococcaceae	g__Ruminococcaceae_UCG-014	s__uncultured_rumen_bacterium_g__Ruminococcaceae_UCG-014	OTU536	0	8	10	4	3	0	9	6	0	16	0	2	14	2	12	10	7	8	1	2
p__Firmicutes	c__Clostridia	o__Clostridiales	f__Family_XIII	g__Family_XIII_AD3011_group	s__uncultured_Eubacteriaceae_bacterium_g__Family_XIII_AD3011_group	OTU1446	1	5	2	10	3	24	4	9	8	6	1	3	2	6	3	6	5	9	3	4
p__Firmicutes	c__Clostridia	o__Clostridiales	f__Ruminococcaceae	g__norank_f__Ruminococcaceae	s__unclassified_g__norank_f__Ruminococcaceae	OTU756	0	3	5	4	4	1	2	17	3	1	1	0	0	1	38	4	2	10	3	14
p__Firmicutes	c__Clostridia	o__Clostridiales	f__Family_XIII	g__Family_XIII_AD3011_group	s__unclassified_g__Family_XIII_AD3011_group	OTU972	1	5	5	11	10	5	0	6	17	5	18	2	8	0	9	2	4	0	2	3
p__Firmicutes	c__Clostridia	o__Clostridiales	f__Lachnospiraceae	g__Shuttleworthia	s__unclassified_g__Shuttleworthia	OTU1012	7	0	3	4	5	6	6	1	5	2	4	1	3	2	13	5	39	3	4	0
p__Firmicutes	c__Clostridia	o__Clostridiales	f__Lachnospiraceae	g__unclassified_f__Lachnospiraceae	s__unclassified_f__Lachnospiraceae	OTU977	0	2	1	1	3	10	1	6	7	3	9	3	13	5	8	5	16	3	11	5
p__Firmicutes	c__Clostridia	o__Clostridiales	f__Lachnospiraceae	g__Oribacterium	s__uncultured_rumen_bacterium_4C28d-17	OTU1074	29	0	0	13	0	0	69	0	1	0	0	0	0	0	0	0	0	0	0	0
p__Firmicutes	c__Clostridia	o__Clostridiales	f__Ruminococcaceae	g__norank_f__Ruminococcaceae	s__uncultured_rumen_bacterium_g__norank_f__Ruminococcaceae	OTU855	0	0	2	4	3	6	0	28	3	6	3	1	1	1	0	6	4	21	14	8
p__Firmicutes	c__Clostridia	o__Clostridiales	f__Ruminococcaceae	g__[Eubacterium]_coprostanoligenes_group	s__unclassified_g__[Eubacterium]_coprostanoligenes_group	OTU885	1	0	1	1	1	10	1	12	4	0	53	1	3	0	13	2	1	3	1	3
p__Firmicutes	c__Clostridia	o__Clostridiales	f__Ruminococcaceae	g__Ruminococcus_1	s__uncultured_bacterium_Contigcl_1787	OTU1217	3	2	0	2	0	53	4	2	11	2	1	1	4	3	9	2	3	6	2	1
p__Firmicutes	c__Negativicutes	o__Selenomonadales	f__Veillonellaceae	g__norank_f__Veillonellaceae	s__uncultured_rumen_bacterium_4C28d-2	OTU219	67	2	0	1	0	1	39	0	0	0	0	0	0	0	0	0	0	0	0	0
p__Firmicutes	c__Clostridia	o__Clostridiales	f__Family_XIII	g__Mogibacterium	s__uncultured_rumen_bacterium_g__Mogibacterium	OTU1117	6	1	2	1	1	18	2	3	4	0	7	4	7	9	7	5	16	10	2	5
p__Firmicutes	c__Clostridia	o__Clostridiales	f__Lachnospiraceae	g__Acetitomaculum	s__uncultured_rumen_bacterium_g__Acetitomaculum	OTU1079	3	4	2	1	5	28	5	7	12	2	4	4	5	4	7	1	2	4	3	5
p__Firmicutes	c__Clostridia	o__Clostridiales	f__Family_XIII	g__Family_XIII_UCG-002	s__uncultured_bacterium_g__Family_XIII_UCG-002	OTU1284	5	7	1	3	10	2	3	9	4	11	6	8	4	11	3	3	5	8	1	4
p__Firmicutes	c__Negativicutes	o__Selenomonadales	f__Veillonellaceae	g__unclassified_f__Veillonellaceae	s__unclassified_f__Veillonellaceae	OTU200	25	3	2	17	0	0	21	0	0	1	6	0	0	1	1	1	12	0	9	8
p__Firmicutes	c__Clostridia	o__Clostridiales	f__Lachnospiraceae	g__Roseburia	s__uncultured_rumen_bacterium_g__Roseburia	OTU424	3	2	4	5	7	20	2	10	6	5	4	5	1	6	6	1	2	10	5	2
p__Firmicutes	c__Clostridia	o__Clostridiales	f__Christensenellaceae	g__Christensenellaceae_R-7_group	s__uncultured_bacterium_g__Christensenellaceae_R-7_group	OTU903	11	4	1	4	6	7	6	5	6	7	4	8	6	5	6	4	3	9	1	3
p__Firmicutes	c__Clostridia	o__Clostridiales	f__Ruminococcaceae	g__Ruminococcaceae_UCG-010	s__uncultured_rumen_bacterium_g__Ruminococcaceae_UCG-010	OTU1190	0	4	1	3	10	2	0	11	3	3	3	10	9	9	10	10	0	13	2	3
p__Firmicutes	c__Clostridia	o__Clostridiales	f__Family_XIII	g__[Eubacterium]_nodatum_group	s__unclassified_g__[Eubacterium]_nodatum_group	OTU1438	1	4	4	4	2	25	3	4	7	6	22	0	2	0	6	2	7	1	0	6
p__Firmicutes	c__Clostridia	o__Clostridiales	f__Ruminococcaceae	g__Ruminococcus_2	s__unclassified_g__Ruminococcus_2	OTU1276	0	0	0	1	2	5	0	30	0	6	0	7	1	20	0	1	12	2	12	5
p__Firmicutes	c__Clostridia	o__Clostridiales	f__Ruminococcaceae	g__unclassified_f__Ruminococcaceae	s__unclassified_f__Ruminococcaceae	OTU1431	0	2	5	0	5	14	0	12	7	6	1	16	5	11	3	6	0	5	3	2
p__Firmicutes	c__Clostridia	o__Clostridiales	f__Lachnospiraceae	g__unclassified_f__Lachnospiraceae	s__unclassified_f__Lachnospiraceae	OTU340	7	9	4	9	5	3	7	5	0	10	9	6	2	8	7	0	0	4	2	3
p__Firmicutes	c__Clostridia	o__Clostridiales	f__Lachnospiraceae	g__Lachnoclostridium_1	s__[Clostridium]_aminophilum	OTU401	3	4	5	9	3	3	17	3	6	0	11	3	5	3	12	2	4	0	4	3
p__Firmicutes	c__Clostridia	o__Clostridiales	f__Lachnospiraceae	g__Marvinbryantia	s__uncultured_rumen_bacterium_g__Marvinbryantia	OTU659	3	7	3	6	2	16	1	6	10	10	2	5	3	1	7	5	4	5	2	2
p__Firmicutes	c__Clostridia	o__Clostridiales	f__Lachnospiraceae	g__Lachnospiraceae_NK3A20_group	s__bacterium_WCD3001	OTU513	3	7	2	4	3	1	9	3	3	15	4	2	1	5	10	4	15	2	3	3
p__Firmicutes	c__Clostridia	o__Clostridiales	f__Lachnospiraceae	g__Lachnospiraceae_UCG-008	s__unclassified_g__Lachnospiraceae_UCG-008	OTU556	8	6	5	16	7	0	1	5	3	5	0	3	2	4	14	6	3	6	0	4
p__Firmicutes	c__Clostridia	o__Clostridiales	f__Ruminococcaceae	g__norank_f__Ruminococcaceae	s__Ruminococcus_sp._YE281	OTU1099	0	1	0	1	3	21	1	3	0	0	1	0	2	1	0	24	0	33	4	3
p__Firmicutes	c__Clostridia	o__Clostridiales	f__Ruminococcaceae	g__Ruminococcaceae_UCG-010	s__uncultured_bacterium_g__Ruminococcaceae_UCG-010	OTU1139	0	0	0	1	0	8	0	6	1	0	54	0	6	1	4	0	0	13	4	0
p__Firmicutes	c__Clostridia	o__Clostridiales	f__Lachnospiraceae	g__Lachnospiraceae_XPB1014_group	s__unclassified_g__Lachnospiraceae_XPB1014_group	OTU1152	0	2	3	2	4	7	3	5	0	13	4	7	11	6	6	5	0	9	4	6
p__Firmicutes	c__Clostridia	o__Clostridiales	f__Lachnospiraceae	g__Marvinbryantia	s__unclassified_g__Marvinbryantia	OTU1267	2	3	2	1	7	18	2	7	27	3	0	3	2	3	5	1	4	2	1	4
p__Firmicutes	c__Clostridia	o__Clostridiales	f__Lachnospiraceae	g__Lachnospiraceae_NK3A20_group	s__unclassified_g__Lachnospiraceae_NK3A20_group	OTU281	0	1	2	2	1	13	2	3	5	2	8	9	2	13	6	3	17	1	2	1
p__Firmicutes	c__Clostridia	o__Clostridiales	f__Lachnospiraceae	g__Syntrophococcus	s__uncultured_rumen_bacterium_g__Syntrophococcus	OTU471	5	2	1	1	5	25	4	4	15	3	2	3	3	3	2	1	1	1	4	7
p__Firmicutes	c__Clostridia	o__Clostridiales	f__Lachnospiraceae	g__Blautia	s__uncultured_rumen_bacterium_g__Blautia	OTU1044	3	2	3	5	5	15	1	3	6	7	0	5	0	7	5	1	14	9	1	0
p__Firmicutes	c__Clostridia	o__Clostridiales	f__Ruminococcaceae	g__Ruminococcus_2	s__uncultured_rumen_bacterium_g__Ruminococcus_2	OTU1307	0	0	0	0	6	1	0	46	1	9	0	7	1	8	0	0	1	0	4	8
p__Firmicutes	c__Clostridia	o__Clostridiales	f__Ruminococcaceae	g__unclassified_f__Ruminococcaceae	s__unclassified_f__Ruminococcaceae	OTU1305	0	4	5	5	0	42	2	4	10	3	1	4	1	1	1	3	2	0	1	2
p__Firmicutes	c__Negativicutes	o__Selenomonadales	f__Veillonellaceae	g__Veillonellaceae_UCG-001	s__uncultured_rumen_bacterium_g__Veillonellaceae_UCG-001	OTU1350	0	5	7	6	3	0	3	0	1	2	20	7	7	14	6	2	0	2	5	1
p__Firmicutes	c__Clostridia	o__Clostridiales	f__Lachnospiraceae	g__Lachnospiraceae_NK3A20_group	s__unclassified_g__Lachnospiraceae_NK3A20_group	OTU859	0	5	1	1	2	40	1	2	32	3	0	1	0	0	0	0	0	2	0	0
p__Firmicutes	c__Clostridia	o__Clostridiales	f__Lachnospiraceae	g__[Eubacterium]_ruminantium_group	s__uncultured_Lachnospiraceae_bacterium_g__[Eubacterium]_ruminantium_group	OTU992	6	0	2	1	2	3	1	1	22	4	9	1	4	5	2	6	10	3	5	3
p__Firmicutes	c__Clostridia	o__Clostridiales	f__Ruminococcaceae	g__Ruminococcaceae_UCG-002	s__unclassified_g__Ruminococcaceae_UCG-002	OTU1291	1	3	3	3	1	2	2	10	0	6	2	18	2	16	2	1	1	6	1	8
p__Firmicutes	c__Clostridia	o__Clostridiales	f__Lachnospiraceae	g__Lachnospiraceae_AC2044_group	s__uncultured_rumen_bacterium_g__Lachnospiraceae_AC2044_group	OTU64	0	3	1	5	2	2	2	15	2	1	6	0	7	1	13	0	13	7	3	4
p__Firmicutes	c__Clostridia	o__Clostridiales	f__Lachnospiraceae	g__Lachnospiraceae_AC2044_group	s__unclassified_g__Lachnospiraceae_AC2044_group	OTU134	0	3	2	1	2	11	3	9	9	7	5	1	3	5	5	4	5	2	7	3
p__Firmicutes	c__Clostridia	o__Clostridiales	f__Ruminococcaceae	g__Ruminococcaceae_UCG-010	s__uncultured_rumen_bacterium_g__Ruminococcaceae_UCG-010	OTU1027	0	3	1	4	4	0	0	12	9	7	2	1	11	5	5	0	2	15	1	5
p__Firmicutes	c__Clostridia	o__Clostridiales	f__Ruminococcaceae	g__Ruminococcus_2	s__uncultured_Clostridiaceae_bacterium_g__Ruminococcus_2	OTU1541	0	1	2	7	4	14	1	6	2	16	3	6	5	7	0	2	5	1	3	2
p__Firmicutes	c__Erysipelotrichia	o__Erysipelotrichales	f__Erysipelotrichaceae	g__Asteroleplasma	s__uncultured_bacterium_g__Asteroleplasma	OTU203	86	0	0	0	0	0	0	0	0	0	0	0	0	0	0	0	0	0	0	0
p__Firmicutes	c__Clostridia	o__Clostridiales	f__Ruminococcaceae	g__Ruminococcaceae_UCG-005	s__uncultured_rumen_bacterium_g__Ruminococcaceae_UCG-005	OTU895	1	1	1	1	0	41	3	4	10	1	4	3	0	4	3	1	2	2	2	2
p__Firmicutes	c__Clostridia	o__Clostridiales	f__Ruminococcaceae	g__Ruminococcaceae_UCG-014	s__unclassified_g__Ruminococcaceae_UCG-014	OTU1567	0	13	0	7	5	2	4	7	0	15	7	1	0	1	1	3	2	3	9	6
p__Firmicutes	c__Clostridia	o__Clostridiales	f__Lachnospiraceae	g__[Eubacterium]_ruminantium_group	s__unclassified_g__[Eubacterium]_ruminantium_group	OTU1023	2	0	3	1	0	11	3	6	23	2	3	2	4	5	4	4	2	3	4	2
p__Firmicutes	c__Clostridia	o__Clostridiales	f__Ruminococcaceae	g__Ruminococcus_1	s__uncultured_rumen_bacterium_4C0d-16	OTU1296	1	1	1	1	0	39	2	8	7	3	0	0	7	0	2	0	3	2	3	4
p__Firmicutes	c__Clostridia	o__Clostridiales	f__Lachnospiraceae	g__[Eubacterium]_oxidoreducens_group	s__unidentified_rumen_bacterium_RFN66	OTU98	0	0	0	0	0	8	0	1	0	0	73	0	0	0	0	0	0	0	1	0
p__Firmicutes	c__Clostridia	o__Clostridiales	f__Ruminococcaceae	g__Ruminiclostridium_9	s__uncultured_Clostridia_bacterium_g__Ruminiclostridium_9	OTU319	0	2	2	6	1	6	6	12	0	11	0	9	0	11	4	7	0	2	0	4
p__Firmicutes	c__Erysipelotrichia	o__Erysipelotrichales	f__Erysipelotrichaceae	g__unclassified_f__Erysipelotrichaceae	s__unclassified_f__Erysipelotrichaceae	OTU933	1	7	3	3	1	1	1	8	6	6	2	14	3	7	4	7	0	2	4	3
p__Firmicutes	c__Clostridia	o__Clostridiales	f__Ruminococcaceae	g__Ruminococcaceae_UCG-014	s__unclassified_g__Ruminococcaceae_UCG-014	OTU617	0	0	0	5	6	4	11	19	0	20	6	0	0	0	0	0	0	0	7	4
p__Firmicutes	c__Clostridia	o__Clostridiales	f__Defluviitaleaceae	g__Defluviitaleaceae_UCG-011	s__uncultured_bacterium_g__Defluviitaleaceae_UCG-011	OTU2	1	2	2	4	4	2	3	15	18	4	2	3	0	4	3	2	0	7	1	4
p__Firmicutes	c__Bacilli	o__Lactobacillales	f__Enterococcaceae	g__Enterococcus	s__unclassified_g__Enterococcus	OTU949	0	0	0	12	0	61	0	0	3	2	2	0	1	0	0	0	0	0	0	0
p__Firmicutes	c__Clostridia	o__Clostridiales	f__Christensenellaceae	g__Christensenellaceae_R-7_group	s__unclassified_g__Christensenellaceae_R-7_group	OTU1080	3	6	3	2	3	10	3	13	23	2	3	1	0	0	2	0	3	2	1	1
p__Firmicutes	c__Clostridia	o__Clostridiales	f__Ruminococcaceae	g__Ruminococcus_1	s__uncultured_rumen_bacterium_g__Ruminococcus_1	OTU1511	5	1	1	2	0	8	1	3	29	7	1	0	6	0	6	2	0	2	1	6
p__Firmicutes	c__Clostridia	o__Clostridiales	f__Lachnospiraceae	g__Oribacterium	s__unclassified_g__Oribacterium	OTU896	0	3	1	2	5	10	0	2	5	2	4	8	2	10	5	1	6	7	4	3
p__Firmicutes	c__Clostridia	o__Clostridiales	f__Lachnospiraceae	g__Marvinbryantia	s__uncultured_bacterium_g__Marvinbryantia	OTU916	5	1	0	5	5	17	3	2	9	3	0	5	1	3	2	1	5	7	1	5
p__Firmicutes	c__Clostridia	o__Clostridiales	f__Family_XIII	g__[Eubacterium]_nodatum_group	s__unclassified_g__[Eubacterium]_nodatum_group	OTU1148	3	2	1	4	3	19	1	3	6	0	3	6	1	5	2	2	3	13	1	2
p__Firmicutes	c__Clostridia	o__Clostridiales	f__Ruminococcaceae	g__Ruminococcaceae_UCG-014	s__unclassified_g__Ruminococcaceae_UCG-014	OTU1498	0	14	0	10	1	0	40	1	0	4	0	0	0	0	2	0	0	0	4	4
p__Firmicutes	c__Erysipelotrichia	o__Erysipelotrichales	f__Erysipelotrichaceae	g__norank_f__Erysipelotrichaceae	s__uncultured_rumen_bacterium_g__norank_f__Erysipelotrichaceae	OTU77	6	2	3	5	3	0	5	1	1	2	6	8	5	9	3	6	3	5	3	3
p__Firmicutes	c__Clostridia	o__Clostridiales	f__Lachnospiraceae	g__Syntrophococcus	s__unclassified_g__Syntrophococcus	OTU277	1	5	0	4	3	19	0	3	17	4	1	3	0	2	3	5	1	5	0	3
p__Firmicutes	c__Clostridia	o__Clostridiales	f__Defluviitaleaceae	g__Defluviitaleaceae_UCG-011	s__unclassified_g__Defluviitaleaceae_UCG-011	OTU1416	1	4	2	0	0	17	1	0	44	2	1	1	1	2	0	2	1	0	0	0
p__Firmicutes	c__Clostridia	o__Clostridiales	f__Lachnospiraceae	g__Acetitomaculum	s__uncultured_rumen_bacterium_g__Acetitomaculum	OTU1477	3	1	2	7	5	24	3	4	10	4	3	0	0	2	0	2	3	4	0	2
p__Firmicutes	c__Clostridia	o__Clostridiales	f__Lachnospiraceae	g__norank_f__Lachnospiraceae	s__uncultured_rumen_bacterium_g__norank_f__Lachnospiraceae	OTU261	3	4	1	1	3	4	1	8	1	3	8	9	4	6	6	0	5	9	1	1
p__Firmicutes	c__Clostridia	o__Clostridiales	f__Ruminococcaceae	g__Ruminococcaceae_UCG-014	s__unclassified_g__Ruminococcaceae_UCG-014	OTU799	0	5	15	1	2	2	1	6	0	9	0	0	0	0	2	19	0	5	6	5
p__Firmicutes	c__Erysipelotrichia	o__Erysipelotrichales	f__Erysipelotrichaceae	g__Erysipelotrichaceae_UCG-004	s__unidentified_rumen_bacterium_RFN20	OTU1171	0	0	10	1	1	2	2	12	0	0	5	8	3	5	11	4	1	7	0	6
p__Firmicutes	c__Clostridia	o__Clostridiales	f__Ruminococcaceae	g__Ruminococcaceae_UCG-014	s__unclassified_g__Ruminococcaceae_UCG-014	OTU1462	0	4	2	10	4	0	3	7	0	13	0	0	1	0	10	7	3	5	4	5
p__Firmicutes	c__Clostridia	o__Clostridiales	f__Ruminococcaceae	g__Anaerotruncus	s__uncultured_rumen_bacterium_g__Anaerotruncus	OTU255	1	2	3	6	5	2	0	8	0	6	11	4	10	5	2	0	0	6	2	3
p__Firmicutes	c__Clostridia	o__Clostridiales	f__Lachnospiraceae	g__Lachnospiraceae_ND3007_group	s__uncultured_rumen_bacterium_g__Lachnospiraceae_ND3007_group	OTU1187	3	1	8	1	1	0	0	2	0	1	3	1	0	0	1	1	2	49	1	1
p__Firmicutes	c__Negativicutes	o__Selenomonadales	f__Veillonellaceae	g__unclassified_f__Veillonellaceae	s__unclassified_f__Veillonellaceae	OTU1540	0	5	6	2	0	1	0	1	0	9	3	4	14	7	5	3	0	3	3	10
p__Firmicutes	c__Clostridia	o__Clostridiales	f__Ruminococcaceae	g__Ruminococcus_1	s__bacterium_XPD3003	OTU590	0	6	1	2	2	23	3	4	4	1	1	5	7	5	3	1	1	2	4	0
p__Firmicutes	c__Clostridia	o__Clostridiales	f__Family_XIII	g__[Eubacterium]_nodatum_group	s__uncultured_rumen_bacterium_g__[Eubacterium]_nodatum_group	OTU1314	5	1	6	2	3	8	3	5	4	0	8	1	1	4	3	2	2	10	2	5
p__Firmicutes	c__Clostridia	o__Clostridiales	f__Family_XIII	g__[Eubacterium]_nodatum_group	s__bacterium_XBB3003	OTU1149	2	11	5	2	1	3	2	10	2	2	10	2	2	2	4	3	1	4	2	3
p__Firmicutes	c__Clostridia	o__Clostridiales	f__Ruminococcaceae	g__unclassified_f__Ruminococcaceae	s__unclassified_f__Ruminococcaceae	OTU1229	1	3	1	3	6	1	5	8	7	2	1	2	5	5	5	2	6	3	3	4
p__Firmicutes	c__Clostridia	o__Clostridiales	f__Family_XIII	g__[Eubacterium]_nodatum_group	s__uncultured_rumen_bacterium_g__[Eubacterium]_nodatum_group	OTU1417	1	1	1	1	2	8	1	6	19	0	2	4	6	5	1	3	3	7	1	1
p__Firmicutes	c__Clostridia	o__Clostridiales	f__Lachnospiraceae	g__Coprococcus_1	s__unclassified_g__Coprococcus_1	OTU299	2	6	3	4	4	1	4	4	1	7	3	3	8	7	4	0	4	7	0	0
p__Firmicutes	c__Clostridia	o__Clostridiales	f__Lachnospiraceae	g__norank_f__Lachnospiraceae	s__unclassified_g__norank_f__Lachnospiraceae	OTU405	0	5	0	1	1	1	1	8	0	2	8	3	1	4	5	2	3	11	11	5
p__Firmicutes	c__Clostridia	o__Clostridiales	f__Defluviitaleaceae	g__Defluviitaleaceae_UCG-011	s__uncultured_rumen_bacterium_g__Defluviitaleaceae_UCG-011	OTU568	10	1	0	1	15	0	8	4	0	3	3	3	2	5	5	0	4	4	4	0
p__Firmicutes	c__Clostridia	o__Clostridiales	f__Ruminococcaceae	g__[Eubacterium]_coprostanoligenes_group	s__unclassified_g__[Eubacterium]_coprostanoligenes_group	OTU730	0	1	1	1	0	2	1	6	0	3	3	3	13	6	3	0	0	25	4	0
p__Firmicutes	c__Clostridia	o__Clostridiales	f__Lachnospiraceae	g__unclassified_f__Lachnospiraceae	s__unclassified_f__Lachnospiraceae	OTU507	0	8	5	2	2	6	4	6	2	7	1	0	1	0	3	1	1	8	14	0
p__Firmicutes	c__Bacilli	o__Bacillales	f__Bacillaceae	g__Bacillus	s__unclassified_g__Bacillus	OTU645	0	0	2	56	0	11	2	0	0	0	0	0	0	0	0	0	0	0	0	0
p__Firmicutes	c__Clostridia	o__Clostridiales	f__Lachnospiraceae	g__unclassified_f__Lachnospiraceae	s__unclassified_f__Lachnospiraceae	OTU240	0	2	5	2	0	0	2	7	1	12	0	4	5	11	3	3	5	0	3	5
p__Firmicutes	c__Clostridia	o__Clostridiales	f__Ruminococcaceae	g__Saccharofermentans	s__unclassified_g__Saccharofermentans	OTU337	2	3	1	4	2	0	1	7	2	7	1	4	2	9	3	5	0	12	3	1
p__Firmicutes	c__Clostridia	o__Clostridiales	f__Lachnospiraceae	g__Marvinbryantia	s__uncultured_bacterium_g__Marvinbryantia	OTU369	0	3	2	7	4	4	2	8	5	5	0	3	2	8	5	2	1	4	3	1
p__Firmicutes	c__Clostridia	o__Clostridiales	f__Lachnospiraceae	g__Acetitomaculum	s__unclassified_g__Acetitomaculum	OTU423	1	2	2	0	1	21	2	3	12	2	0	1	1	2	5	1	5	5	1	1
p__Firmicutes	c__Clostridia	o__Clostridiales	f__Lachnospiraceae	g__[Bacteroides]_pectinophilus_group	s__uncultured_rumen_bacterium_g__[Bacteroides]_pectinophilus_group	OTU1545	0	0	0	0	1	0	0	3	0	62	2	0	0	0	0	0	0	0	0	0
p__Firmicutes	c__Clostridia	o__Clostridiales	f__Lachnospiraceae	g__Blautia	s__uncultured_rumen_bacterium_g__Blautia	OTU76	0	5	1	5	0	14	0	4	14	6	2	2	0	4	2	1	0	1	2	4
p__Firmicutes	c__Clostridia	o__Clostridiales	f__Christensenellaceae	g__norank_f__Christensenellaceae	s__uncultured_rumen_bacterium_g__norank_f__Christensenellaceae	OTU442	0	3	1	1	0	0	1	3	0	2	6	9	6	9	4	3	3	5	6	5
p__Firmicutes	c__Erysipelotrichia	o__Erysipelotrichales	f__Erysipelotrichaceae	g__Erysipelotrichaceae_UCG-004	s__unidentified_rumen_bacterium_RFN20	OTU1183	1	1	7	1	0	0	0	4	0	1	3	6	1	11	12	2	2	4	4	7
p__Firmicutes	c__Clostridia	o__Clostridiales	f__Ruminococcaceae	g__Ruminococcaceae_UCG-005	s__unclassified_g__Ruminococcaceae_UCG-005	OTU1444	0	0	1	3	0	10	2	3	13	1	2	2	0	5	4	3	2	14	1	1
p__Firmicutes	c__Clostridia	o__Clostridiales	f__Ruminococcaceae	g__unclassified_f__Ruminococcaceae	s__unclassified_f__Ruminococcaceae	OTU23	1	6	3	1	2	1	1	2	2	1	5	9	2	10	10	0	3	3	0	4
p__Firmicutes	c__Clostridia	o__Clostridiales	f__Ruminococcaceae	g__Ruminococcaceae_UCG-004	s__unclassified_g__Ruminococcaceae_UCG-004	OTU684	1	4	0	0	3	6	2	4	14	0	7	0	1	2	2	4	11	0	4	1
p__Firmicutes	c__Clostridia	o__Clostridiales	f__Lachnospiraceae	g__Eisenbergiella	s__uncultured_organism_g__Eisenbergiella	OTU1078	0	8	0	0	0	0	7	0	10	5	0	1	3	4	2	16	7	0	1	2
p__Firmicutes	c__Clostridia	o__Clostridiales	f__Ruminococcaceae	g__[Eubacterium]_coprostanoligenes_group	s__uncultured_rumen_bacterium_g__[Eubacterium]_coprostanoligenes_group	OTU282	3	1	3	1	2	4	2	5	4	2	3	4	1	5	13	4	2	2	1	3
p__Firmicutes	c__Clostridia	o__Clostridiales	f__Ruminococcaceae	g__[Eubacterium]_coprostanoligenes_group	s__uncultured_rumen_bacterium_g__[Eubacterium]_coprostanoligenes_group	OTU433	3	4	0	1	3	19	0	10	11	1	2	0	1	1	3	0	0	5	1	0
p__Firmicutes	c__Clostridia	o__Clostridiales	f__Ruminococcaceae	g__Ruminococcaceae_UCG-014	s__uncultured_rumen_bacterium_g__Ruminococcaceae_UCG-014	OTU652	0	9	3	5	4	0	1	0	0	9	0	1	0	2	1	23	0	2	2	3
p__Firmicutes	c__Clostridia	o__Clostridiales	f__Lachnospiraceae	g__Lachnospiraceae_NK3A20_group	s__uncultured_rumen_bacterium_3C28d-6	OTU1069	50	0	0	0	0	0	15	0	0	0	0	0	0	0	0	0	0	0	0	0
p__Firmicutes	c__Clostridia	o__Clostridiales	f__Ruminococcaceae	g__Ruminiclostridium_1	s__unclassified_g__Ruminiclostridium_1	OTU493	0	1	0	0	3	0	0	3	0	2	2	12	5	9	10	1	3	5	2	6
p__Firmicutes	c__Clostridia	o__Clostridiales	f__Lachnospiraceae	g__unclassified_f__Lachnospiraceae	s__unclassified_f__Lachnospiraceae	OTU575	0	2	2	1	0	27	2	4	5	7	1	2	1	1	1	2	2	2	2	0
p__Firmicutes	c__Erysipelotrichia	o__Erysipelotrichales	f__Erysipelotrichaceae	g__Solobacterium	s__uncultured_rumen_bacterium_g__Solobacterium	OTU619	0	2	1	3	0	4	1	20	2	0	3	1	3	1	0	0	2	16	4	1
p__Firmicutes	c__Clostridia	o__Clostridiales	f__Lachnospiraceae	g__Lachnospiraceae_FCS020_group	s__uncultured_rumen_bacterium_g__Lachnospiraceae_FCS020_group	OTU1007	0	1	1	0	3	2	2	9	1	3	5	3	7	4	0	6	7	4	4	2
p__Firmicutes	c__Clostridia	o__Clostridiales	f__Ruminococcaceae	g__Ruminococcus_1	s__bacterium_MD3002	OTU1442	1	1	0	2	6	11	2	8	9	2	0	4	2	2	6	1	1	4	1	1
p__Firmicutes	c__Clostridia	o__Clostridiales	f__Ruminococcaceae	g__norank_f__Ruminococcaceae	s__uncultured_rumen_bacterium_g__norank_f__Ruminococcaceae	OTU1513	0	0	0	0	2	0	0	5	0	0	4	2	2	7	0	0	0	15	11	16
p__Firmicutes	c__Clostridia	o__Clostridiales	f__Clostridiales_vadinBB60_group	g__norank_f__Clostridiales_vadinBB60_group	s__uncultured_rumen_bacterium_g__norank_f__Clostridiales_vadinBB60_group	OTU125	0	0	1	0	1	5	0	2	0	0	39	0	10	1	1	0	0	2	0	1
p__Firmicutes	c__Clostridia	o__Clostridiales	f__Lachnospiraceae	g__Lachnospiraceae_UCG-008	s__uncultured_rumen_bacterium_g__Lachnospiraceae_UCG-008	OTU158	1	0	0	2	3	2	1	2	5	3	9	4	5	10	3	2	1	4	1	4
p__Firmicutes	c__Clostridia	o__Clostridiales	f__Ruminococcaceae	g__[Eubacterium]_coprostanoligenes_group	s__unclassified_g__[Eubacterium]_coprostanoligenes_group	OTU470	0	4	0	3	1	0	2	2	0	7	0	4	9	1	7	0	0	13	6	3
p__Firmicutes	c__Clostridia	o__Clostridiales	f__Lachnospiraceae	g__Lachnospiraceae_NK3A20_group	s__bacterium_AD3010	OTU582	0	4	3	5	3	1	3	3	2	8	3	2	2	3	4	2	9	1	3	1
p__Firmicutes	c__Clostridia	o__Clostridiales	f__Christensenellaceae	g__Christensenellaceae_R-7_group	s__unclassified_g__Christensenellaceae_R-7_group	OTU948	0	4	1	4	2	17	0	3	9	2	0	1	1	3	1	0	3	8	0	1
p__Firmicutes	c__Clostridia	o__Clostridiales	f__Christensenellaceae	g__Christensenellaceae_R-7_group	s__unclassified_g__Christensenellaceae_R-7_group	OTU1050	0	4	3	2	2	4	0	10	3	2	4	1	0	3	3	0	9	7	1	2
p__Firmicutes	c__Clostridia	o__Clostridiales	f__Family_XIII	g__[Eubacterium]_nodatum_group	s__uncultured_rumen_bacterium_g__[Eubacterium]_nodatum_group	OTU230	4	3	1	0	1	2	2	4	1	0	4	4	6	4	4	5	2	3	5	4
p__Firmicutes	c__Clostridia	o__Clostridiales	f__Ruminococcaceae	g__Faecalibacterium	s__unclassified_g__Faecalibacterium	OTU473	0	0	0	0	0	0	1	0	3	0	4	2	15	2	3	0	0	3	18	8
p__Firmicutes	c__Clostridia	o__Clostridiales	f__Christensenellaceae	g__Christensenellaceae_R-7_group	s__unclassified_g__Christensenellaceae_R-7_group	OTU1095	0	5	1	5	1	4	4	3	2	3	3	1	5	1	1	1	13	4	0	2
p__Firmicutes	c__Clostridia	o__Clostridiales	f__Ruminococcaceae	g__Ruminiclostridium_9	s__uncultured_rumen_bacterium_g__Ruminiclostridium_9	OTU522	0	7	4	2	0	11	2	0	11	5	0	0	1	0	0	2	0	0	10	3
p__Firmicutes	c__Clostridia	o__Clostridiales	f__Christensenellaceae	g__Christensenellaceae_R-7_group	s__unclassified_g__Christensenellaceae_R-7_group	OTU1107	0	2	1	4	4	13	1	0	18	1	1	3	0	1	2	2	2	3	0	0
p__Firmicutes	c__Clostridia	o__Clostridiales	f__Lachnospiraceae	g__Coprococcus_2	s__unclassified_g__Coprococcus_2	OTU1383	3	0	0	0	0	0	7	0	0	0	4	1	0	0	0	0	11	2	27	3
p__Firmicutes	c__Clostridia	o__Clostridiales	f__Ruminococcaceae	g__norank_f__Ruminococcaceae	s__unclassified_g__norank_f__Ruminococcaceae	OTU8	0	1	2	0	0	6	0	1	0	0	39	0	1	0	1	0	1	4	1	0
p__Firmicutes	c__Clostridia	o__Clostridiales	f__Lachnospiraceae	g__Syntrophococcus	s__uncultured_rumen_bacterium_g__Syntrophococcus	OTU40	5	2	1	3	1	5	3	3	0	5	3	1	5	4	2	5	4	2	1	2
p__Firmicutes	c__Clostridia	o__Clostridiales	f__Lachnospiraceae	g__Oribacterium	s__uncultured_rumen_bacterium_g__Oribacterium	OTU60	3	2	0	3	0	2	1	1	0	0	19	0	3	0	0	0	0	0	10	13
p__Firmicutes	c__Clostridia	o__Clostridiales	f__Lachnospiraceae	g__Butyrivibrio_2	s__uncultured_rumen_bacterium_g__Butyrivibrio_2	OTU183	6	0	6	2	1	1	0	0	0	1	7	1	5	6	1	6	9	3	0	2
p__Firmicutes	c__Clostridia	o__Clostridiales	f__Lachnospiraceae	g__unclassified_f__Lachnospiraceae	s__unclassified_f__Lachnospiraceae	OTU767	3	4	6	3	5	2	4	1	4	5	0	4	2	0	2	4	1	3	4	0
p__Firmicutes	c__Erysipelotrichia	o__Erysipelotrichales	f__Erysipelotrichaceae	g__Erysipelotrichaceae_UCG-004	s__unclassified_g__Erysipelotrichaceae_UCG-004	OTU1204	5	1	6	2	1	0	1	2	0	0	1	0	1	1	14	3	3	9	1	6
p__Firmicutes	c__Clostridia	o__Clostridiales	f__Family_XIII	g__Anaerovorax	s__uncultured_rumen_bacterium_g__Anaerovorax	OTU412	3	7	1	4	3	0	2	14	1	3	2	2	2	3	6	0	0	0	0	3
p__Firmicutes	c__Clostridia	o__Clostridiales	f__Ruminococcaceae	g__Anaerotruncus	s__uncultured_rumen_bacterium_g__Anaerotruncus	OTU1073	2	1	1	3	0	0	3	0	2	1	1	7	4	8	4	4	5	2	2	6
p__Firmicutes	c__Erysipelotrichia	o__Erysipelotrichales	f__Erysipelotrichaceae	g__Erysipelotrichaceae_UCG-004	s__unclassified_g__Erysipelotrichaceae_UCG-004	OTU1158	1	1	6	1	3	0	0	4	0	0	2	2	2	5	14	1	2	9	1	2
p__Firmicutes	c__Clostridia	o__Clostridiales	f__Lachnospiraceae	g__Lachnospiraceae_UCG-008	s__uncultured_Lachnospiraceae_bacterium_g__Lachnospiraceae_UCG-008	OTU379	3	4	3	3	3	3	2	6	1	4	1	2	1	0	2	2	5	6	2	2
p__Firmicutes	c__Clostridia	o__Clostridiales	f__Ruminococcaceae	g__Ruminiclostridium	s__uncultured_rumen_bacterium_g__Ruminiclostridium	OTU406	0	9	2	3	14	0	4	1	0	5	2	0	5	0	8	0	0	0	0	2
p__Firmicutes	c__Clostridia	o__Clostridiales	f__Ruminococcaceae	g__Ruminococcaceae_UCG-010	s__unclassified_g__Ruminococcaceae_UCG-010	OTU36	0	0	0	0	0	3	0	0	0	0	51	0	0	0	0	0	0	0	0	0
p__Firmicutes	c__Negativicutes	o__Selenomonadales	f__Veillonellaceae	g__Dialister	s__Dialister_succinatiphilus	OTU180	30	0	0	0	0	0	23	0	0	0	1	0	0	0	0	0	0	0	0	0
p__Firmicutes	c__Clostridia	o__Clostridiales	f__Lachnospiraceae	g__Lachnospiraceae_NK3A20_group	s__uncultured_bacterium_g__Lachnospiraceae_NK3A20_group	OTU221	41	0	0	0	0	0	8	0	3	0	0	0	0	0	0	0	2	0	0	0
p__Firmicutes	c__Clostridia	o__Clostridiales	f__Defluviitaleaceae	g__Defluviitaleaceae_UCG-011	s__uncultured_rumen_bacterium_g__Defluviitaleaceae_UCG-011	OTU362	0	2	0	0	3	22	0	1	14	0	1	2	0	1	1	2	0	0	1	4
p__Firmicutes	c__Clostridia	o__Clostridiales	f__Lachnospiraceae	g__Lachnospiraceae_NK3A20_group	s__bacterium_ND2006	OTU594	5	1	4	0	0	0	0	0	0	2	3	2	4	6	6	6	10	0	2	3
p__Firmicutes	c__Clostridia	o__Clostridiales	f__Ruminococcaceae	g__Ruminococcaceae_UCG-014	s__unclassified_g__Ruminococcaceae_UCG-014	OTU1172	0	2	0	4	1	1	0	0	0	0	0	0	4	2	16	4	0	6	6	8
p__Firmicutes	c__Clostridia	o__Clostridiales	f__Ruminococcaceae	g__Ruminococcus_2	s__unclassified_g__Ruminococcus_2	OTU1210	0	0	1	0	0	1	0	13	0	1	0	3	1	10	0	2	2	10	5	5
p__Firmicutes	c__Erysipelotrichia	o__Erysipelotrichales	f__Erysipelotrichaceae	g__Erysipelotrichaceae_UCG-004	s__unidentified_rumen_bacterium_RFN74	OTU103	0	2	2	2	0	4	1	7	0	0	5	2	0	2	13	4	1	4	1	3
p__Firmicutes	c__Clostridia	o__Clostridiales	f__Lachnospiraceae	g__Acetitomaculum	s__uncultured_rumen_bacterium_g__Acetitomaculum	OTU1002	0	3	1	2	2	4	2	4	2	3	1	0	2	1	4	3	10	6	0	3
p__Firmicutes	c__Clostridia	o__Clostridiales	f__Lachnospiraceae	g__Lachnospiraceae_NK3A20_group	s__bacterium_ND2018	OTU1004	0	1	1	1	2	4	6	1	2	4	2	0	0	1	3	4	13	2	3	3
p__Firmicutes	c__Clostridia	o__Clostridiales	f__Ruminococcaceae	g__Ruminococcaceae_UCG-014	s__unclassified_g__Ruminococcaceae_UCG-014	OTU1497	0	7	2	0	3	0	11	0	0	6	0	3	4	2	1	2	3	6	1	2
p__Firmicutes	c__Clostridia	o__Clostridiales	f__Lachnospiraceae	g__Lachnospiraceae_NK4A136_group	s__bacterium_XPB1013	OTU421	0	3	3	2	5	0	2	1	7	5	1	3	1	2	4	3	4	1	4	1
p__Firmicutes	c__Clostridia	o__Clostridiales	f__Ruminococcaceae	g__norank_f__Ruminococcaceae	s__uncultured_rumen_bacterium_g__norank_f__Ruminococcaceae	OTU790	0	0	6	1	11	3	2	18	0	1	0	0	0	0	0	8	1	0	0	1
p__Firmicutes	c__Clostridia	o__Clostridiales	f__Lachnospiraceae	g__Lachnospiraceae_NK3A20_group	s__uncultured_rumen_bacterium_g__Lachnospiraceae_NK3A20_group	OTU206	1	3	2	5	1	2	5	3	3	2	0	3	0	4	2	1	4	4	3	3
p__Firmicutes	c__Erysipelotrichia	o__Erysipelotrichales	f__Erysipelotrichaceae	g__Kandleria	s__Kandleria_vitulina	OTU223	1	0	0	2	0	1	3	1	0	0	0	0	1	0	1	4	34	1	2	0
p__Firmicutes	c__Clostridia	o__Clostridiales	f__Lachnospiraceae	g__norank_f__Lachnospiraceae	s__uncultured_rumen_bacterium_g__norank_f__Lachnospiraceae	OTU775	0	4	0	3	5	4	2	9	0	4	4	2	0	0	3	0	6	3	0	2
p__Firmicutes	c__Clostridia	o__Clostridiales	f__Family_XIII	g__[Eubacterium]_nodatum_group	s__Eubacterium_pyruvativorans	OTU987	10	0	0	0	0	0	37	0	2	0	0	0	0	0	0	0	2	0	0	0
p__Firmicutes	c__Clostridia	o__Clostridiales	f__Ruminococcaceae	g__[Eubacterium]_coprostanoligenes_group	s__uncultured_bacterium_g__[Eubacterium]_coprostanoligenes_group	OTU494	10	4	0	1	3	0	5	8	0	1	1	2	6	2	1	0	2	1	0	3
p__Firmicutes	c__Clostridia	o__Clostridiales	f__Lachnospiraceae	g__unclassified_f__Lachnospiraceae	s__unclassified_f__Lachnospiraceae	OTU557	2	2	0	5	2	0	2	6	1	2	7	4	2	5	0	5	2	2	1	0
p__Firmicutes	c__Clostridia	o__Clostridiales	f__Ruminococcaceae	g__Saccharofermentans	s__unidentified_rumen_bacterium_RFN72	OTU1232	0	2	2	1	0	0	1	3	0	1	6	1	1	2	2	1	17	9	1	0
p__Firmicutes	c__Clostridia	o__Clostridiales	f__Ruminococcaceae	g__[Eubacterium]_coprostanoligenes_group	s__unclassified_g__[Eubacterium]_coprostanoligenes_group	OTU1346	0	4	0	2	3	2	0	7	0	1	18	0	1	0	4	2	0	4	2	0
p__Firmicutes	c__Clostridia	o__Clostridiales	f__Ruminococcaceae	g__Ruminococcaceae_UCG-013	s__uncultured_rumen_bacterium_g__Ruminococcaceae_UCG-013	OTU1464	2	1	3	2	1	1	0	0	9	0	1	6	5	8	2	3	1	2	1	2
p__Firmicutes	c__Erysipelotrichia	o__Erysipelotrichales	f__Erysipelotrichaceae	g__Erysipelotrichaceae_UCG-004	s__unidentified_rumen_bacterium_RFN74	OTU73	4	0	3	4	1	1	2	6	0	4	4	6	2	6	1	2	1	1	0	1
p__Firmicutes	c__Clostridia	o__Clostridiales	f__Ruminococcaceae	g__Ruminococcaceae_UCG-005	s__unclassified_g__Ruminococcaceae_UCG-005	OTU259	0	2	3	2	2	3	1	5	10	1	0	4	3	6	2	0	1	2	2	0
p__Firmicutes	c__Clostridia	o__Clostridiales	f__Ruminococcaceae	g__Ruminococcaceae_UCG-014	s__unclassified_g__Ruminococcaceae_UCG-014	OTU392	0	5	1	2	1	0	4	3	2	8	3	0	0	0	2	3	4	2	8	1
p__Firmicutes	c__Clostridia	o__Clostridiales	f__Ruminococcaceae	g__Ruminococcaceae_UCG-014	s__unclassified_g__Ruminococcaceae_UCG-014	OTU525	0	11	2	4	3	0	4	10	1	1	0	0	1	0	5	2	0	1	4	0
p__Firmicutes	c__Clostridia	o__Clostridiales	f__Ruminococcaceae	g__Ruminococcaceae_UCG-014	s__uncultured_bacterium_g__Ruminococcaceae_UCG-014	OTU1113	9	0	0	0	0	0	40	0	0	0	0	0	0	0	0	0	0	0	0	0
p__Firmicutes	c__Clostridia	o__Clostridiales	f__Ruminococcaceae	g__norank_f__Ruminococcaceae	s__uncultured_rumen_bacterium_g__norank_f__Ruminococcaceae	OTU1224	0	0	1	1	1	1	3	7	0	1	0	1	0	1	2	0	5	21	1	3
p__Firmicutes	c__Clostridia	o__Clostridiales	f__Family_XIII	g__Anaerovorax	s__uncultured_rumen_bacterium_g__Anaerovorax	OTU1455	0	1	3	3	1	0	0	7	0	0	5	2	2	4	6	4	1	5	1	4
p__Firmicutes	c__Clostridia	o__Clostridiales	f__Family_XIII	g__Family_XIII_UCG-001	s__uncultured_rumen_bacterium_g__Family_XIII_UCG-001	OTU1468	2	7	0	1	2	1	1	4	3	2	7	3	3	5	2	2	2	1	0	1
p__Firmicutes	c__Clostridia	o__Clostridiales	f__Family_XIII	g__Family_XIII_AD3011_group	s__unclassified_g__Family_XIII_AD3011_group	OTU1558	0	3	1	1	1	6	1	0	2	11	3	3	1	4	3	2	1	2	1	3
p__Firmicutes	c__Clostridia	o__Clostridiales	f__Family_XIII	g__[Eubacterium]_saphenum_group	s__uncultured_bacterium_g__[Eubacterium]_saphenum_group	OTU411	0	2	0	1	2	3	2	3	0	0	4	3	2	1	4	1	6	5	5	4
p__Firmicutes	c__Clostridia	o__Clostridiales	f__Lachnospiraceae	g__Acetitomaculum	s__uncultured_bacterium_g__Acetitomaculum	OTU489	2	1	0	2	2	9	0	2	8	1	1	2	2	3	3	2	2	1	4	1
p__Firmicutes	c__Negativicutes	o__Selenomonadales	f__Veillonellaceae	g__unclassified_f__Veillonellaceae	s__unclassified_f__Veillonellaceae	OTU716	1	1	0	0	2	3	1	0	0	0	0	3	6	4	8	1	8	2	5	3
p__Firmicutes	c__Clostridia	o__Clostridiales	f__Ruminococcaceae	g__Ruminococcaceae_UCG-010	s__unclassified_g__Ruminococcaceae_UCG-010	OTU778	0	0	0	0	1	8	0	0	0	0	34	0	0	1	0	0	0	4	0	0
p__Firmicutes	c__Clostridia	o__Clostridiales	f__Christensenellaceae	g__Christensenellaceae_R-7_group	s__uncultured_bacterium_g__Christensenellaceae_R-7_group	OTU1207	3	3	1	3	3	0	3	5	3	1	0	2	3	2	2	0	1	4	4	5
p__Firmicutes	c__Clostridia	o__Clostridiales	f__Ruminococcaceae	g__norank_f__Ruminococcaceae	s__uncultured_rumen_bacterium_g__norank_f__Ruminococcaceae	OTU1236	0	0	0	2	1	4	0	29	0	3	0	1	0	5	0	0	0	1	2	0
p__Firmicutes	c__Clostridia	o__Clostridiales	f__Christensenellaceae	g__Christensenellaceae_R-7_group	s__unclassified_g__Christensenellaceae_R-7_group	OTU279	0	5	1	0	2	0	0	2	1	0	0	6	1	10	14	0	0	5	0	0
p__Firmicutes	c__Clostridia	o__Clostridiales	f__Lachnospiraceae	g__Lachnospiraceae_UCG-008	s__uncultured_rumen_bacterium_g__Lachnospiraceae_UCG-008	OTU316	2	0	1	3	0	3	2	6	0	2	10	2	1	5	2	1	2	3	1	1
p__Firmicutes	c__Clostridia	o__Clostridiales	f__Lachnospiraceae	g__norank_f__Lachnospiraceae	s__uncultured_rumen_bacterium_g__norank_f__Lachnospiraceae	OTU919	0	2	1	3	2	2	0	1	0	1	3	3	1	5	5	2	7	7	1	1
p__Firmicutes	c__Negativicutes	o__Selenomonadales	f__Veillonellaceae	g__Megasphaera	s__Megasphaera_elsdenii_DSM_20460	OTU127	0	0	0	0	0	0	0	0	0	0	32	0	0	0	0	0	2	0	10	2
p__Firmicutes	c__Clostridia	o__Clostridiales	f__Ruminococcaceae	g__Ruminococcaceae_UCG-010	s__unclassified_g__Ruminococcaceae_UCG-010	OTU171	0	0	0	1	0	2	0	1	0	0	13	0	8	0	7	1	2	7	2	2
p__Firmicutes	c__Clostridia	o__Clostridiales	f__Defluviitaleaceae	g__Defluviitaleaceae_UCG-011	s__unclassified_g__Defluviitaleaceae_UCG-011	OTU225	3	2	3	2	4	0	0	6	1	3	2	4	0	5	4	2	2	2	0	1
p__Firmicutes	c__Clostridia	o__Clostridiales	f__Lachnospiraceae	g__Lachnospiraceae_UCG-006	s__uncultured_rumen_bacterium_g__Lachnospiraceae_UCG-006	OTU492	0	0	5	1	0	0	0	3	0	0	4	1	5	4	9	0	1	9	1	3
p__Firmicutes	c__Clostridia	o__Clostridiales	f__Lachnospiraceae	g__Marvinbryantia	s__uncultured_rumen_bacterium_g__Marvinbryantia	OTU1168	0	2	0	3	1	14	2	0	11	0	1	2	3	3	1	0	1	1	0	1
p__Firmicutes	c__Clostridia	o__Clostridiales	f__Ruminococcaceae	g__unclassified_f__Ruminococcaceae	s__unclassified_f__Ruminococcaceae	OTU469	0	2	0	1	0	3	3	0	0	0	13	0	6	0	14	1	0	1	1	0
p__Firmicutes	c__Clostridia	o__Clostridiales	f__Clostridiales_vadinBB60_group	g__norank_f__Clostridiales_vadinBB60_group	s__uncultured_bacterium_g__norank_f__Clostridiales_vadinBB60_group	OTU875	0	0	0	0	0	3	0	0	0	0	41	0	0	0	0	0	0	0	0	1
p__Firmicutes	c__Negativicutes	o__Selenomonadales	f__Acidaminococcaceae	g__Succiniclasticum	s__uncultured_rumen_bacterium_g__Succiniclasticum	OTU187	10	2	3	5	6	0	9	0	0	0	0	0	0	0	2	0	4	0	3	0
p__Firmicutes	c__Clostridia	o__Clostridiales	f__Lachnospiraceae	g__Lachnospiraceae_UCG-008	s__uncultured_rumen_bacterium_g__Lachnospiraceae_UCG-008	OTU399	0	4	0	0	0	2	0	6	3	2	5	1	2	3	1	1	2	6	3	3
p__Firmicutes	c__Clostridia	o__Clostridiales	f__Lachnospiraceae	g__Roseburia	s__unclassified_g__Roseburia	OTU999	1	0	1	2	0	2	2	0	2	2	1	0	2	1	1	5	14	0	6	2
p__Firmicutes	c__Erysipelotrichia	o__Erysipelotrichales	f__Erysipelotrichaceae	g__Erysipelotrichaceae_UCG-004	s__unclassified_g__Erysipelotrichaceae_UCG-004	OTU1219	1	0	6	4	1	3	1	4	0	1	4	1	0	1	7	1	2	3	3	1
p__Firmicutes	c__Clostridia	o__Clostridiales	f__Ruminococcaceae	g__Ruminococcus_1	s__unclassified_g__Ruminococcus_1	OTU1347	0	0	1	2	1	3	4	1	10	1	1	0	8	1	1	0	3	3	3	1
p__Firmicutes	c__Clostridia	o__Clostridiales	f__Clostridiales_vadinBB60_group	g__norank_f__Clostridiales_vadinBB60_group	s__uncultured_bacterium_g__norank_f__Clostridiales_vadinBB60_group	OTU11	0	0	0	0	0	2	0	0	0	0	40	0	0	1	0	0	0	0	0	0
p__Firmicutes	c__Clostridia	o__Clostridiales	f__Lachnospiraceae	g__Lachnospiraceae_NK4A136_group	s__unclassified_g__Lachnospiraceae_NK4A136_group	OTU432	0	1	4	0	1	0	0	12	0	1	0	0	3	0	4	2	0	2	9	3
p__Firmicutes	c__Clostridia	o__Clostridiales	f__Ruminococcaceae	g__Ruminococcaceae_UCG-014	s__unclassified_g__Ruminococcaceae_UCG-014	OTU505	0	0	3	2	10	0	0	5	0	5	0	0	0	0	0	0	0	0	14	3
p__Firmicutes	c__Clostridia	o__Clostridiales	f__Ruminococcaceae	g__Ruminococcaceae_UCG-014	s__unclassified_g__Ruminococcaceae_UCG-014	OTU530	0	0	6	1	2	0	0	0	0	0	0	0	0	0	1	0	0	27	4	1
p__Firmicutes	c__Clostridia	o__Clostridiales	f__Lachnospiraceae	g__Marvinbryantia	s__unclassified_g__Marvinbryantia	OTU1273	0	2	1	0	0	14	2	7	1	2	2	1	0	0	2	0	3	3	0	2
p__Firmicutes	c__Erysipelotrichia	o__Erysipelotrichales	f__Erysipelotrichaceae	g__[Anaerorhabdus]_furcosa_group	s__uncultured_rumen_bacterium_g__[Anaerorhabdus]_furcosa_group	OTU1341	0	3	2	1	3	1	1	2	0	0	2	1	2	2	4	3	1	5	6	3
p__Firmicutes	c__Clostridia	o__Clostridiales	f__Lachnospiraceae	g__unclassified_f__Lachnospiraceae	s__unclassified_f__Lachnospiraceae	OTU1445	1	1	0	2	0	7	0	2	28	1	0	0	0	0	0	0	0	0	0	0
p__Firmicutes	c__Clostridia	o__Clostridiales	f__Ruminococcaceae	g__Ruminococcaceae_UCG-014	s__uncultured_rumen_bacterium_g__Ruminococcaceae_UCG-014	OTU1521	0	4	0	0	1	0	11	0	0	1	5	0	0	1	3	0	6	0	5	5
p__Firmicutes	c__Erysipelotrichia	o__Erysipelotrichales	f__Erysipelotrichaceae	g__Asteroleplasma	s__uncultured_rumen_bacterium_g__Asteroleplasma	OTU285	1	3	12	3	0	0	1	7	0	1	0	2	2	1	3	2	0	1	1	1
p__Firmicutes	c__Clostridia	o__Clostridiales	f__Lachnospiraceae	g__Lachnospiraceae_NK3A20_group	s__uncultured_bacterium_g__Lachnospiraceae_NK3A20_group	OTU531	0	0	1	2	2	6	2	3	12	1	1	3	0	3	1	1	1	0	0	2
p__Firmicutes	c__Clostridia	o__Clostridiales	f__Ruminococcaceae	g__unclassified_f__Ruminococcaceae	s__unclassified_f__Ruminococcaceae	OTU749	2	3	2	0	5	13	2	1	4	0	0	1	1	0	0	2	1	0	2	2
p__Firmicutes	c__Clostridia	o__Clostridiales	f__Eubacteriaceae	g__Pseudoramibacter	s__uncultured_bacterium_g__Pseudoramibacter	OTU872	0	0	0	0	0	41	0	0	0	0	0	0	0	0	0	0	0	0	0	0
p__Firmicutes	c__Clostridia	o__Clostridiales	f__Christensenellaceae	g__Christensenellaceae_R-7_group	s__unclassified_g__Christensenellaceae_R-7_group	OTU1159	0	2	0	1	5	6	1	3	5	3	1	1	1	2	3	3	1	3	0	0
p__Firmicutes	c__Clostridia	o__Clostridiales	f__Lachnospiraceae	g__Blautia	s__Ruminococcus_sp._5_1_39BFAA	OTU238	0	4	0	0	0	0	11	0	5	5	2	2	2	0	0	1	0	5	0	3
p__Firmicutes	c__Clostridia	o__Clostridiales	f__Lachnospiraceae	g__Lachnoclostridium_10	s__unclassified_g__Lachnoclostridium_10	OTU276	0	0	1	1	1	0	0	22	0	1	2	4	2	2	0	0	0	2	2	0
p__Firmicutes	c__Clostridia	o__Clostridiales	f__Ruminococcaceae	g__Ruminococcaceae_UCG-014	s__unclassified_g__Ruminococcaceae_UCG-014	OTU382	0	13	0	1	0	0	3	2	0	0	3	0	1	0	4	4	0	2	7	0
p__Firmicutes	c__Clostridia	o__Clostridiales	f__Lachnospiraceae	g__[Eubacterium]_xylanophilum_group	s__uncultured_rumen_bacterium_g__[Eubacterium]_xylanophilum_group	OTU1114	1	0	3	2	5	2	2	1	0	0	11	0	0	0	2	0	3	0	7	1
p__Firmicutes	c__Clostridia	o__Clostridiales	f__Ruminococcaceae	g__Ruminococcus_1	s__bacterium_V9D2012	OTU1419	0	2	0	3	2	6	1	2	10	0	0	1	2	2	3	0	0	3	1	2
p__Firmicutes	c__Clostridia	o__Clostridiales	f__Lachnospiraceae	g__unclassified_f__Lachnospiraceae	s__unclassified_f__Lachnospiraceae	OTU48	0	3	0	0	1	1	1	5	4	2	5	0	1	0	2	0	0	1	8	5
p__Firmicutes	c__Bacilli	o__Lactobacillales	f__Lactobacillaceae	g__Lactobacillus	s__unclassified_g__Lactobacillus	OTU503	0	0	39	0	0	0	0	0	0	0	0	0	0	0	0	0	0	0	0	0
p__Firmicutes	c__Erysipelotrichia	o__Erysipelotrichales	f__Erysipelotrichaceae	g__Erysipelotrichaceae_UCG-004	s__uncultured_rumen_bacterium_g__Erysipelotrichaceae_UCG-004	OTU573	1	1	3	2	0	0	0	4	0	1	0	2	4	4	4	0	2	5	2	4
p__Firmicutes	c__Clostridia	o__Clostridiales	f__Lachnospiraceae	g__Coprococcus_1	s__uncultured_rumen_bacterium_g__Coprococcus_1	OTU1123	3	4	1	3	2	1	5	1	1	4	0	3	1	2	3	1	2	1	0	1
p__Firmicutes	c__Clostridia	o__Clostridiales	f__Lachnospiraceae	g__Acetitomaculum	s__unclassified_g__Acetitomaculum	OTU1228	0	1	0	2	1	5	1	2	4	1	0	1	3	5	6	0	1	4	1	1
p__Firmicutes	c__Clostridia	o__Clostridiales	f__Ruminococcaceae	g__Ruminococcus_2	s__unclassified_g__Ruminococcus_2	OTU1301	0	1	2	3	0	7	0	3	5	4	0	4	0	2	2	0	0	1	4	1
p__Firmicutes	c__Clostridia	o__Clostridiales	f__Lachnospiraceae	g__Acetitomaculum	s__unclassified_g__Acetitomaculum	OTU1518	0	2	3	1	3	5	2	0	3	1	1	1	1	3	2	0	3	3	1	4
p__Firmicutes	c__Clostridia	o__Clostridiales	f__Ruminococcaceae	g__unclassified_f__Ruminococcaceae	s__unclassified_f__Ruminococcaceae	OTU1561	1	2	0	1	1	1	0	5	4	1	2	2	1	4	2	1	2	5	0	4
p__Firmicutes	c__Clostridia	o__Clostridiales	f__Ruminococcaceae	g__Ruminococcaceae_UCG-014	s__unclassified_g__Ruminococcaceae_UCG-014	OTU1565	0	9	4	3	0	1	5	3	1	9	0	0	0	0	0	1	3	0	0	0
p__Firmicutes	c__Clostridia	o__Clostridiales	f__Lachnospiraceae	g__unclassified_f__Lachnospiraceae	s__unclassified_f__Lachnospiraceae	OTU430	0	1	3	6	1	0	3	4	1	3	1	5	0	3	4	0	0	1	0	2
p__Firmicutes	c__Clostridia	o__Clostridiales	f__Clostridiaceae_1	g__Clostridium_sensu_stricto_1	s__unclassified_g__Clostridium_sensu_stricto_1	OTU787	1	0	0	2	3	0	0	10	2	2	11	0	0	0	3	0	1	1	1	1
p__Firmicutes	c__Clostridia	o__Clostridiales	f__Ruminococcaceae	g__[Eubacterium]_coprostanoligenes_group	s__unclassified_g__[Eubacterium]_coprostanoligenes_group	OTU854	2	4	0	2	1	5	0	10	9	1	0	0	1	0	0	2	0	1	0	0
p__Firmicutes	c__Clostridia	o__Clostridiales	f__Family_XIII	g__Family_XIII_UCG-001	s__uncultured_rumen_bacterium_g__Family_XIII_UCG-001	OTU1200	3	2	0	3	0	4	2	0	2	6	4	1	0	0	0	0	4	5	1	1
p__Firmicutes	c__Clostridia	o__Clostridiales	f__Lachnospiraceae	g__Moryella	s__uncultured_rumen_bacterium_g__Moryella	OTU386	2	2	0	4	0	1	2	3	2	0	1	1	2	5	1	2	3	1	2	3
p__Firmicutes	c__Clostridia	o__Clostridiales	f__Christensenellaceae	g__Christensenellaceae_R-7_group	s__uncultured_bacterium_g__Christensenellaceae_R-7_group	OTU863	1	4	3	1	5	12	0	2	1	0	2	1	1	1	0	1	1	0	0	1
p__Firmicutes	c__Clostridia	o__Clostridiales	f__Ruminococcaceae	g__Ruminococcaceae_UCG-010	s__uncultured_rumen_bacterium_g__Ruminococcaceae_UCG-010	OTU301	0	1	2	1	1	0	0	5	0	3	0	4	3	3	5	1	0	3	1	3
p__Firmicutes	c__Clostridia	o__Clostridiales	f__Lachnospiraceae	g__Lachnoclostridium_10	s__uncultured_rumen_bacterium_g__Lachnoclostridium_10	OTU551	0	2	2	3	1	1	0	1	0	0	6	6	2	6	1	1	0	0	3	1
p__Firmicutes	c__Clostridia	o__Clostridiales	f__Lachnospiraceae	g__Lachnospiraceae_FCS020_group	s__uncultured_rumen_bacterium_g__Lachnospiraceae_FCS020_group	OTU1111	2	1	1	4	4	0	5	2	1	0	2	1	0	1	8	0	2	1	1	0
p__Firmicutes	c__Clostridia	o__Clostridiales	f__Christensenellaceae	g__Christensenellaceae_R-7_group	s__unclassified_g__Christensenellaceae_R-7_group	OTU1537	0	0	2	2	1	2	1	4	7	6	0	1	0	3	2	1	3	1	0	0
p__Firmicutes	c__Negativicutes	o__Selenomonadales	f__Acidaminococcaceae	g__Acidaminococcus	s__uncultured_rumen_bacterium_g__Acidaminococcus	OTU202	5	2	0	10	2	0	4	0	3	3	0	0	1	0	0	0	1	0	2	2
p__Firmicutes	c__Clostridia	o__Clostridiales	f__Ruminococcaceae	g__norank_f__Ruminococcaceae	s__unclassified_g__norank_f__Ruminococcaceae	OTU543	0	1	0	0	0	1	0	0	0	0	0	2	1	6	0	0	6	18	0	0
p__Firmicutes	c__Clostridia	o__Clostridiales	f__Lachnospiraceae	g__Lachnospiraceae_ND3007_group	s__bacterium_V9D2002	OTU571	0	2	2	1	0	0	2	2	1	3	1	0	2	2	1	1	5	6	3	1
p__Firmicutes	c__Clostridia	o__Clostridiales	f__Ruminococcaceae	g__Ruminococcaceae_UCG-010	s__uncultured_bacterium_g__Ruminococcaceae_UCG-010	OTU611	0	0	0	2	0	2	0	2	0	3	6	1	0	2	2	0	0	12	2	1
p__Firmicutes	c__Clostridia	o__Clostridiales	f__Lachnospiraceae	g__Acetitomaculum	s__uncultured_rumen_bacterium_g__Acetitomaculum	OTU1262	0	0	4	2	1	4	0	2	5	5	0	1	3	2	0	0	0	3	2	1
p__Firmicutes	c__Clostridia	o__Clostridiales	f__Ruminococcaceae	g__Ruminococcus_1	s__bacterium_V9D2012	OTU1287	0	5	0	1	1	6	0	2	9	3	0	0	2	4	0	0	0	1	1	0
p__Firmicutes	c__Clostridia	o__Clostridiales	f__Family_XIII	g__[Eubacterium]_nodatum_group	s__unclassified_g__[Eubacterium]_nodatum_group	OTU1423	1	4	0	1	1	7	3	2	2	1	1	2	1	0	1	4	1	2	0	1
p__Firmicutes	c__Clostridia	o__Clostridiales	f__Ruminococcaceae	g__Ruminiclostridium	s__uncultured_rumen_bacterium_g__Ruminiclostridium	OTU1485	0	0	6	0	0	4	0	4	1	1	0	0	0	0	0	0	2	6	0	11
p__Firmicutes	c__Clostridia	o__Clostridiales	f__Clostridiales_vadinBB60_group	g__norank_f__Clostridiales_vadinBB60_group	s__uncultured_bacterium_g__norank_f__Clostridiales_vadinBB60_group	OTU15	0	0	0	0	0	5	0	0	0	0	28	0	0	0	0	0	0	1	0	0
p__Firmicutes	c__Clostridia	o__Clostridiales	f__Ruminococcaceae	g__Ruminococcaceae_UCG-010	s__uncultured_rumen_bacterium_g__Ruminococcaceae_UCG-010	OTU33	0	0	0	0	1	2	0	3	0	0	13	0	1	4	5	2	0	3	0	0
p__Firmicutes	c__Clostridia	o__Clostridiales	f__Lachnospiraceae	g__unclassified_f__Lachnospiraceae	s__unclassified_f__Lachnospiraceae	OTU721	0	3	3	4	0	6	0	2	2	0	1	0	0	0	3	1	0	4	5	0
p__Firmicutes	c__Bacilli	o__Lactobacillales	f__Lactobacillaceae	g__Lactobacillus	s__Lactobacillus_mucosae_LM1	OTU839	0	0	0	0	0	0	2	0	1	0	2	0	6	3	0	5	11	2	2	0
p__Firmicutes	c__Clostridia	o__Clostridiales	f__Lachnospiraceae	g__Lachnospiraceae_NC2004_group	s__uncultured_rumen_bacterium_g__Lachnospiraceae_NC2004_group	OTU95	0	1	1	0	3	2	0	1	0	0	18	0	3	1	0	0	2	1	0	0
p__Firmicutes	c__Clostridia	o__Clostridiales	f__Lachnospiraceae	g__Lachnospiraceae_NK3A20_group	s__unclassified_g__Lachnospiraceae_NK3A20_group	OTU1035	0	1	1	3	3	2	3	1	4	2	1	2	0	2	3	0	3	1	1	0
p__Firmicutes	c__Clostridia	o__Clostridiales	f__Lachnospiraceae	g__Lachnospiraceae_ND3007_group	s__uncultured_rumen_bacterium_g__Lachnospiraceae_ND3007_group	OTU270	0	0	5	4	3	1	0	3	0	2	0	2	0	6	0	1	0	1	1	3
p__Firmicutes	c__Erysipelotrichia	o__Erysipelotrichales	f__Erysipelotrichaceae	g__Erysipelotrichaceae_UCG-004	s__uncultured_rumen_bacterium_g__Erysipelotrichaceae_UCG-004	OTU297	1	0	1	1	0	0	0	3	0	1	6	4	4	5	1	1	0	2	1	1
p__Firmicutes	c__Clostridia	o__Clostridiales	f__Lachnospiraceae	g__[Eubacterium]_hallii_group	s__unclassified_g__[Eubacterium]_hallii_group	OTU485	0	3	0	1	1	8	0	2	2	0	0	0	2	0	6	5	0	1	1	0
p__Firmicutes	c__Clostridia	o__Clostridiales	f__Lachnospiraceae	g__Oribacterium	s__unclassified_g__Oribacterium	OTU827	1	1	2	1	2	0	2	1	4	4	0	1	2	1	3	2	1	2	0	2
p__Firmicutes	c__Clostridia	o__Clostridiales	f__Ruminococcaceae	g__Ruminococcaceae_UCG-010	s__uncultured_rumen_bacterium_g__Ruminococcaceae_UCG-010	OTU1016	0	2	0	1	0	2	0	2	0	2	9	2	1	2	2	2	2	2	1	0
p__Firmicutes	c__Clostridia	o__Clostridiales	f__Lachnospiraceae	g__Lachnospiraceae_NK3A20_group	s__uncultured_bacterium_g__Lachnospiraceae_NK3A20_group	OTU1550	0	2	3	1	5	0	0	1	1	4	0	3	2	3	2	1	2	1	0	1
p__Firmicutes	c__Clostridia	o__Clostridiales	f__Lachnospiraceae	g__unclassified_f__Lachnospiraceae	s__unclassified_f__Lachnospiraceae	OTU186	1	0	1	0	1	7	0	0	9	1	3	2	0	2	1	0	2	0	0	1
p__Firmicutes	c__Clostridia	o__Clostridiales	f__Lachnospiraceae	g__Lachnospiraceae_ND3007_group	s__bacterium_V9D2002	OTU321	0	0	0	1	2	0	1	4	0	4	0	3	0	1	2	4	0	5	3	1
p__Firmicutes	c__Erysipelotrichia	o__Erysipelotrichales	f__Erysipelotrichaceae	g__Erysipelotrichaceae_UCG-004	s__unclassified_g__Erysipelotrichaceae_UCG-004	OTU459	1	1	3	1	0	0	2	1	0	2	1	2	3	3	5	0	0	3	0	3
p__Firmicutes	c__Clostridia	o__Clostridiales	f__Christensenellaceae	g__Christensenellaceae_R-7_group	s__unclassified_g__Christensenellaceae_R-7_group	OTU1258	0	4	1	2	0	2	2	1	0	3	1	4	2	2	1	1	0	3	2	0
p__Firmicutes	c__Clostridia	o__Clostridiales	f__Ruminococcaceae	g__Ruminiclostridium	s__uncultured_rumen_bacterium_g__Ruminiclostridium	OTU1533	0	2	1	0	6	4	0	2	0	2	0	2	0	7	1	1	0	2	0	1
p__Firmicutes	c__Clostridia	o__Clostridiales	f__Lachnospiraceae	g__norank_f__Lachnospiraceae	s__uncultured_rumen_bacterium_g__norank_f__Lachnospiraceae	OTU118	0	0	1	2	1	1	0	3	0	0	5	0	4	0	1	2	1	1	2	6
p__Firmicutes	c__Erysipelotrichia	o__Erysipelotrichales	f__Erysipelotrichaceae	g__Erysipelotrichaceae_UCG-004	s__uncultured_rumen_bacterium_g__Erysipelotrichaceae_UCG-004	OTU772	0	0	3	0	1	0	0	3	0	0	1	2	4	0	6	0	0	8	2	0
p__Firmicutes	c__Erysipelotrichia	o__Erysipelotrichales	f__Erysipelotrichaceae	g__Asteroleplasma	s__unclassified_g__Asteroleplasma	OTU782	3	0	3	0	2	0	0	7	0	2	0	3	0	3	3	1	0	2	0	1
p__Firmicutes	c__Clostridia	o__Clostridiales	f__Christensenellaceae	g__Christensenellaceae_R-7_group	s__unclassified_g__Christensenellaceae_R-7_group	OTU1146	3	3	1	1	1	4	0	5	2	3	0	2	1	0	1	1	0	1	1	0
p__Firmicutes	c__Clostridia	o__Clostridiales	f__Family_XIII	g__Anaerovorax	s__uncultured_rumen_bacterium_g__Anaerovorax	OTU1157	0	0	1	1	2	0	1	1	0	1	4	2	1	0	6	0	0	3	4	3
p__Firmicutes	c__Clostridia	o__Clostridiales	f__Christensenellaceae	g__Christensenellaceae_R-7_group	s__unclassified_g__Christensenellaceae_R-7_group	OTU1283	0	0	2	1	2	0	0	2	0	2	3	3	3	1	4	2	0	4	0	1
p__Firmicutes	c__Clostridia	o__Clostridiales	f__Ruminococcaceae	g__Ruminococcaceae_UCG-001	s__unclassified_g__Ruminococcaceae_UCG-001	OTU1300	0	0	3	0	10	2	1	1	0	2	5	1	0	0	0	0	0	4	1	0
p__Firmicutes	c__Clostridia	o__Clostridiales	f__Lachnospiraceae	g__Lachnospiraceae_UCG-006	s__uncultured_rumen_bacterium_g__Lachnospiraceae_UCG-006	OTU1466	0	1	1	0	0	8	0	4	2	1	1	0	1	1	3	0	0	2	3	2
p__Firmicutes	c__Clostridia	o__Clostridiales	f__Christensenellaceae	g__Christensenellaceae_R-7_group	s__unclassified_g__Christensenellaceae_R-7_group	OTU449	0	4	0	4	1	1	4	1	0	1	0	3	2	1	3	1	0	0	0	3
p__Firmicutes	c__Clostridia	o__Clostridiales	f__Lachnospiraceae	g__Lachnospiraceae_UCG-010	s__uncultured_rumen_bacterium_g__Lachnospiraceae_UCG-010	OTU954	1	0	0	2	2	2	3	3	0	0	7	0	0	2	0	0	3	3	0	1
p__Firmicutes	c__Clostridia	o__Clostridiales	f__Christensenellaceae	g__Christensenellaceae_R-7_group	s__uncultured_bacterium_g__Christensenellaceae_R-7_group	OTU1457	0	4	0	1	1	2	1	1	2	1	1	0	2	1	4	0	0	3	1	4
p__Firmicutes	c__Clostridia	o__Clostridiales	f__Ruminococcaceae	g__norank_f__Ruminococcaceae	s__uncultured_organism_g__norank_f__Ruminococcaceae	OTU189	28	0	0	0	0	0	0	0	0	0	0	0	0	0	0	0	0	0	0	0
p__Firmicutes	c__Negativicutes	o__Selenomonadales	f__Veillonellaceae	g__Allisonella	s__uncultured_bacterium_g__Allisonella	OTU464	7	0	0	1	0	1	8	0	0	0	1	0	1	1	0	3	3	0	1	1
p__Firmicutes	c__Erysipelotrichia	o__Erysipelotrichales	f__Erysipelotrichaceae	g__Erysipelotrichaceae_UCG-004	s__uncultured_rumen_bacterium_g__Erysipelotrichaceae_UCG-004	OTU506	0	0	3	0	0	1	0	3	0	0	2	1	3	2	3	0	0	6	1	3
p__Firmicutes	c__Clostridia	o__Clostridiales	f__Lachnospiraceae	g__unclassified_f__Lachnospiraceae	s__unclassified_f__Lachnospiraceae	OTU589	0	0	1	3	0	0	1	2	0	1	1	0	4	7	4	2	1	0	0	1
p__Firmicutes	c__Erysipelotrichia	o__Erysipelotrichales	f__Erysipelotrichaceae	g__Erysipelotrichaceae_UCG-004	s__uncultured_rumen_bacterium_g__Erysipelotrichaceae_UCG-004	OTU870	2	0	4	0	0	1	2	2	0	0	3	0	1	1	3	2	1	4	1	1
p__Firmicutes	c__Clostridia	o__Clostridiales	f__Lachnospiraceae	g__Lachnospiraceae_UCG-006	s__uncultured_rumen_bacterium_g__Lachnospiraceae_UCG-006	OTU881	0	0	0	0	1	12	1	1	4	1	4	1	1	1	0	0	0	1	0	0
p__Firmicutes	c__Clostridia	o__Clostridiales	f__Lachnospiraceae	g__[Eubacterium]_hallii_group	s__unidentified_rumen_bacterium_RF24	OTU976	0	1	1	3	0	0	0	0	0	2	4	1	2	5	0	2	6	0	1	0
p__Firmicutes	c__Clostridia	o__Clostridiales	f__Christensenellaceae	g__Christensenellaceae_R-7_group	s__unclassified_g__Christensenellaceae_R-7_group	OTU468	0	4	2	0	1	1	1	3	0	2	3	1	2	1	3	2	0	0	1	0
p__Firmicutes	c__Clostridia	o__Clostridiales	f__Ruminococcaceae	g__Ruminococcus_1	s__unclassified_g__Ruminococcus_1	OTU539	0	1	0	1	0	0	0	3	0	1	2	1	1	4	5	1	1	3	2	1
p__Firmicutes	c__Clostridia	o__Clostridiales	f__Lachnospiraceae	g__Syntrophococcus	s__uncultured_rumen_bacterium_g__Syntrophococcus	OTU748	1	0	2	0	3	2	1	4	0	0	0	0	0	3	4	2	5	0	0	0
p__Firmicutes	c__Clostridia	o__Clostridiales	f__Lachnospiraceae	g__Oribacterium	s__uncultured_rumen_bacterium_g__Oribacterium	OTU880	0	0	1	0	0	7	0	1	0	7	3	0	3	0	0	2	0	0	2	1
p__Firmicutes	c__Clostridia	o__Clostridiales	f__Ruminococcaceae	g__Ruminococcaceae_UCG-010	s__unclassified_g__Ruminococcaceae_UCG-010	OTU931	0	0	4	2	0	1	0	2	1	0	4	1	3	1	2	0	0	2	1	3
p__Firmicutes	c__Clostridia	o__Clostridiales	f__Ruminococcaceae	g__Papillibacter	s__uncultured_bacterium_g__Papillibacter	OTU1309	0	0	0	0	1	0	0	3	0	1	4	0	1	7	1	2	0	2	5	0
p__Firmicutes	c__Clostridia	o__Clostridiales	f__Lachnospiraceae	g__norank_f__Lachnospiraceae	s__Eubacterium_uniforme	OTU26	0	0	1	0	0	1	1	0	0	0	14	0	0	0	0	0	1	0	8	0
p__Firmicutes	c__Erysipelotrichia	o__Erysipelotrichales	f__Erysipelotrichaceae	g__[Anaerorhabdus]_furcosa_group	s__uncultured_rumen_bacterium_g__[Anaerorhabdus]_furcosa_group	OTU272	0	0	2	1	0	0	0	3	0	0	1	4	1	5	3	1	1	2	2	0
p__Firmicutes	c__Clostridia	o__Clostridiales	f__Ruminococcaceae	g__Ruminococcaceae_UCG-010	s__uncultured_bacterium_g__Ruminococcaceae_UCG-010	OTU393	0	5	4	0	0	0	1	2	0	0	4	0	1	0	4	0	0	0	5	0
p__Firmicutes	c__Erysipelotrichia	o__Erysipelotrichales	f__Erysipelotrichaceae	g__Erysipelotrichaceae_UCG-004	s__unclassified_g__Erysipelotrichaceae_UCG-004	OTU439	0	2	0	3	0	4	0	1	1	0	1	0	1	0	2	1	1	5	0	4
p__Firmicutes	c__Erysipelotrichia	o__Erysipelotrichales	f__Erysipelotrichaceae	g__Erysipelotrichaceae_UCG-004	s__unclassified_g__Erysipelotrichaceae_UCG-004	OTU996	1	0	2	0	1	2	0	2	0	1	2	0	0	4	4	1	1	2	1	2
p__Firmicutes	c__Clostridia	o__Clostridiales	f__Family_XIII	g__Anaerovorax	s__uncultured_rumen_bacterium_g__Anaerovorax	OTU1138	0	0	0	3	0	1	1	3	0	2	1	1	0	2	3	1	0	4	3	1
p__Firmicutes	c__Clostridia	o__Clostridiales	f__Christensenellaceae	g__Christensenellaceae_R-7_group	s__unclassified_g__Christensenellaceae_R-7_group	OTU1161	0	0	0	1	0	0	0	8	0	1	0	1	2	1	1	1	3	5	0	2
p__Firmicutes	c__Clostridia	o__Clostridiales	f__Ruminococcaceae	g__Ruminococcaceae_UCG-014	s__uncultured_rumen_bacterium_g__Ruminococcaceae_UCG-014	OTU1356	0	2	0	0	3	0	0	0	0	1	0	2	0	2	3	8	0	0	5	0
p__Firmicutes	c__Clostridia	o__Clostridiales	f__Ruminococcaceae	g__Ruminococcaceae_UCG-010	s__unclassified_g__Ruminococcaceae_UCG-010	OTU1374	0	0	0	0	0	0	0	3	0	2	7	2	0	1	3	2	0	4	1	1
p__Firmicutes	c__Clostridia	o__Clostridiales	f__Ruminococcaceae	g__Subdoligranulum	s__unclassified_g__Subdoligranulum	OTU120	0	0	0	0	0	0	0	0	0	0	7	3	1	0	2	0	0	12	0	0
p__Firmicutes	c__Clostridia	o__Clostridiales	f__Ruminococcaceae	g__Ruminococcaceae_UCG-010	s__unclassified_g__Ruminococcaceae_UCG-010	OTU600	0	1	0	1	0	0	1	0	0	0	2	4	1	7	3	0	3	0	2	0
p__Firmicutes	c__Erysipelotrichia	o__Erysipelotrichales	f__Erysipelotrichaceae	g__Erysipelotrichaceae_UCG-009	s__uncultured_rumen_bacterium_g__Erysipelotrichaceae_UCG-009	OTU917	0	2	0	0	2	11	0	2	1	1	0	0	0	0	1	1	0	2	1	1
p__Firmicutes	c__Clostridia	o__Clostridiales	f__Christensenellaceae	g__Christensenellaceae_R-7_group	s__uncultured_rumen_bacterium_4C0d-15	OTU955	0	1	0	1	2	9	0	1	0	1	3	0	0	3	0	0	3	1	0	0
p__Firmicutes	c__Clostridia	o__Clostridiales	f__Christensenellaceae	g__norank_f__Christensenellaceae	s__uncultured_bacterium_g__norank_f__Christensenellaceae	OTU1151	0	0	0	0	0	0	0	0	0	0	1	3	0	0	4	0	0	17	0	0
p__Firmicutes	c__Clostridia	o__Clostridiales	f__Christensenellaceae	g__Christensenellaceae_R-7_group	s__unclassified_g__Christensenellaceae_R-7_group	OTU1186	0	5	0	5	0	0	0	3	1	1	0	0	0	0	5	1	0	3	0	1
p__Firmicutes	c__Clostridia	o__Clostridiales	f__Ruminococcaceae	g__[Eubacterium]_coprostanoligenes_group	s__unclassified_g__[Eubacterium]_coprostanoligenes_group	OTU16	0	0	0	0	0	6	0	0	0	0	18	0	0	0	0	0	0	0	0	0
p__Firmicutes	c__Clostridia	o__Clostridiales	f__Family_XIII	g__Anaerovorax	s__uncultured_bacterium_g__Anaerovorax	OTU512	1	0	2	2	0	0	1	1	0	0	1	4	1	3	1	0	2	3	2	0
p__Firmicutes	c__Erysipelotrichia	o__Erysipelotrichales	f__Erysipelotrichaceae	g__Erysipelotrichaceae_UCG-004	s__unidentified_rumen_bacterium_RFN20	OTU555	0	2	1	2	0	1	0	0	0	0	0	3	0	3	2	0	1	5	2	2
p__Firmicutes	c__Bacilli	o__Bacillales	f__Paenibacillaceae	g__Brevibacillus	s__Brevibacillus_laterosporus	OTU662	0	0	0	20	0	4	0	0	0	0	0	0	0	0	0	0	0	0	0	0
p__Firmicutes	c__Erysipelotrichia	o__Erysipelotrichales	f__Erysipelotrichaceae	g__Solobacterium	s__unclassified_g__Solobacterium	OTU723	0	0	0	1	1	1	0	2	11	0	0	0	0	1	1	0	2	3	0	1
p__Firmicutes	c__Clostridia	o__Clostridiales	f__Ruminococcaceae	g__Ruminiclostridium_9	s__Clostridiales_bacterium_NK3B98_g__Ruminiclostridium_9	OTU781	0	0	0	0	4	0	0	18	0	0	0	0	0	0	0	0	0	0	1	1
p__Firmicutes	c__Clostridia	o__Clostridiales	f__Lachnospiraceae	g__Roseburia	s__unclassified_g__Roseburia	OTU911	0	0	1	0	1	12	2	0	0	0	0	0	1	0	6	0	0	1	0	0
p__Firmicutes	c__Clostridia	o__Clostridiales	f__Ruminococcaceae	g__unclassified_f__Ruminococcaceae	s__unclassified_f__Ruminococcaceae	OTU1104	15	0	0	0	0	0	3	0	5	0	0	0	0	0	0	0	0	0	0	1
p__Firmicutes	c__Clostridia	o__Clostridiales	f__Ruminococcaceae	g__Ruminococcaceae_UCG-013	s__uncultured_organism_g__Ruminococcaceae_UCG-013	OTU1142	0	4	0	1	0	0	1	0	4	0	1	0	2	4	1	1	0	4	0	1
p__Firmicutes	c__Erysipelotrichia	o__Erysipelotrichales	f__Erysipelotrichaceae	g__Erysipelotrichaceae_UCG-004	s__uncultured_rumen_bacterium_g__Erysipelotrichaceae_UCG-004	OTU1226	0	0	0	1	0	0	0	0	0	0	0	1	1	3	2	0	0	14	1	1
p__Firmicutes	c__Clostridia	o__Clostridiales	f__Lachnospiraceae	g__Lachnospiraceae_ND3007_group	s__uncultured_rumen_bacterium_g__Lachnospiraceae_ND3007_group	OTU1265	0	1	6	0	2	0	0	6	0	2	1	0	0	0	5	0	0	1	0	0
p__Firmicutes	c__Clostridia	o__Clostridiales	f__Ruminococcaceae	g__Ruminococcaceae_UCG-013	s__uncultured_rumen_bacterium_g__Ruminococcaceae_UCG-013	OTU99	0	0	0	0	0	2	4	0	0	0	17	0	0	0	0	0	0	0	0	0
p__Firmicutes	c__Clostridia	o__Clostridiales	f__Ruminococcaceae	g__[Eubacterium]_coprostanoligenes_group	s__uncultured_rumen_bacterium_g__[Eubacterium]_coprostanoligenes_group	OTU232	0	1	0	1	1	0	0	2	6	1	0	2	0	5	2	0	1	0	0	1
p__Firmicutes	c__Clostridia	o__Clostridiales	f__Family_XIII	g__Family_XIII_UCG-001	s__uncultured_rumen_bacterium_g__Family_XIII_UCG-001	OTU329	0	2	1	0	0	0	2	2	1	3	1	1	3	1	0	3	1	0	2	0
p__Firmicutes	c__Clostridia	o__Clostridiales	f__Ruminococcaceae	g__Ruminiclostridium	s__uncultured_rumen_bacterium_g__Ruminiclostridium	OTU527	0	0	5	1	0	2	0	4	0	1	1	3	0	0	2	0	4	0	0	0
p__Firmicutes	c__Clostridia	o__Clostridiales	f__Ruminococcaceae	g__unclassified_f__Ruminococcaceae	s__unclassified_f__Ruminococcaceae	OTU797	0	5	0	0	1	0	0	5	0	2	0	2	0	2	2	0	1	0	2	1
p__Firmicutes	c__Clostridia	o__Clostridiales	f__Christensenellaceae	g__Christensenellaceae_R-7_group	s__uncultured_bacterium_g__Christensenellaceae_R-7_group	OTU1008	1	0	0	1	0	4	0	0	8	0	2	0	0	1	2	0	2	1	0	1
p__Firmicutes	c__Clostridia	o__Clostridiales	f__Ruminococcaceae	g__[Eubacterium]_coprostanoligenes_group	s__unclassified_g__[Eubacterium]_coprostanoligenes_group	OTU1348	0	0	0	0	0	1	1	1	0	0	4	2	0	3	0	0	1	0	2	8
p__Firmicutes	c__Clostridia	o__Clostridiales	f__Christensenellaceae	g__Christensenellaceae_R-7_group	s__uncultured_bacterium_g__Christensenellaceae_R-7_group	OTU1543	0	0	1	0	0	8	0	0	1	5	0	1	0	1	0	1	0	2	2	1
p__Firmicutes	c__Clostridia	o__Clostridiales	f__Lachnospiraceae	g__unclassified_f__Lachnospiraceae	s__unclassified_f__Lachnospiraceae	OTU30	0	0	0	0	0	2	0	0	0	0	20	0	0	0	0	0	0	0	0	0
p__Firmicutes	c__Clostridia	o__Clostridiales	f__Ruminococcaceae	g__Ruminococcaceae_UCG-012	s__uncultured_rumen_bacterium_g__Ruminococcaceae_UCG-012	OTU91	0	1	0	0	0	2	0	1	0	0	16	0	0	0	0	0	0	1	1	0
p__Firmicutes	c__Clostridia	o__Clostridiales	f__Lachnospiraceae	g__Roseburia	s__uncultured_rumen_bacterium_g__Roseburia	OTU229	22	0	0	0	0	0	0	0	0	0	0	0	0	0	0	0	0	0	0	0
p__Firmicutes	c__Bacilli	o__Lactobacillales	f__Lactobacillaceae	g__Lactobacillus	s__unclassified_g__Lactobacillus	OTU518	0	0	22	0	0	0	0	0	0	0	0	0	0	0	0	0	0	0	0	0
p__Firmicutes	c__Clostridia	o__Clostridiales	f__Lachnospiraceae	g__unclassified_f__Lachnospiraceae	s__unclassified_f__Lachnospiraceae	OTU583	0	1	1	1	0	0	2	3	0	1	1	1	0	3	1	2	0	4	0	1
p__Firmicutes	c__Clostridia	o__Clostridiales	f__Lachnospiraceae	g__Lachnospiraceae_UCG-002	s__unclassified_g__Lachnospiraceae_UCG-002	OTU884	0	0	1	1	1	12	1	0	0	2	0	0	0	1	0	0	1	1	1	0
p__Firmicutes	c__Clostridia	o__Clostridiales	f__Family_XIII	g__Anaerovorax	s__uncultured_rumen_bacterium_g__Anaerovorax	OTU1209	0	1	0	2	0	0	1	3	0	1	2	2	1	0	1	0	2	4	1	1
p__Firmicutes	c__Clostridia	o__Clostridiales	f__Ruminococcaceae	g__unclassified_f__Ruminococcaceae	s__unclassified_f__Ruminococcaceae	OTU94	0	1	1	0	0	0	0	0	0	0	19	0	0	0	0	0	0	0	0	0
p__Firmicutes	c__Erysipelotrichia	o__Erysipelotrichales	f__Erysipelotrichaceae	g__[Anaerorhabdus]_furcosa_group	s__unclassified_g__[Anaerorhabdus]_furcosa_group	OTU97	0	3	1	3	6	0	0	0	0	0	2	1	0	0	2	1	0	0	2	0
p__Firmicutes	c__Clostridia	o__Clostridiales	f__Ruminococcaceae	g__Ruminococcaceae_UCG-014	s__unclassified_g__Ruminococcaceae_UCG-014	OTU226	2	4	0	1	0	0	1	3	0	1	0	0	0	5	0	3	0	0	1	0
p__Firmicutes	c__Clostridia	o__Clostridiales	f__Family_XIII	g__Anaerovorax	s__uncultured_bacterium_g__Anaerovorax	OTU445	0	1	1	2	2	0	0	0	3	2	1	1	2	0	2	1	1	1	1	0
p__Firmicutes	c__Clostridia	o__Clostridiales	f__Ruminococcaceae	g__[Eubacterium]_coprostanoligenes_group	s__uncultured_bacterium_g__[Eubacterium]_coprostanoligenes_group	OTU511	0	2	2	0	0	0	0	4	0	0	1	0	8	2	1	0	0	0	1	0
p__Firmicutes	c__Clostridia	o__Halanaerobiales	f__ODP1230B8.23	g__norank_f__ODP1230B8.23	s__uncultured_rumen_bacterium_g__norank_f__ODP1230B8.23	OTU655	0	0	2	11	5	0	0	1	0	0	1	0	0	0	0	0	0	0	1	0
p__Firmicutes	c__Clostridia	o__Clostridiales	f__Ruminococcaceae	g__Ruminiclostridium_1	s__unclassified_g__Ruminiclostridium_1	OTU703	0	0	0	0	3	0	0	5	0	1	1	2	1	0	2	2	0	3	0	1
p__Firmicutes	c__Clostridia	o__Clostridiales	f__Lachnospiraceae	g__Lachnospiraceae_UCG-008	s__uncultured_rumen_bacterium_g__Lachnospiraceae_UCG-008	OTU794	0	1	0	2	2	0	1	1	0	0	1	2	3	2	0	1	0	4	1	0
p__Firmicutes	c__Clostridia	o__Clostridiales	f__Defluviitaleaceae	g__Defluviitaleaceae_UCG-011	s__uncultured_rumen_bacterium_g__Defluviitaleaceae_UCG-011	OTU848	5	2	0	0	0	0	0	2	1	0	0	0	0	2	1	1	2	4	1	0
p__Firmicutes	c__Clostridia	o__Clostridiales	f__Ruminococcaceae	g__Flavonifractor	s__Flavonifractor_plautii	OTU1071	0	2	0	0	0	0	4	0	1	3	0	1	3	2	2	0	1	0	0	2
p__Firmicutes	c__Clostridia	o__Clostridiales	f__Ruminococcaceae	g__unclassified_f__Ruminococcaceae	s__unclassified_f__Ruminococcaceae	OTU1184	0	0	0	0	0	6	0	7	0	1	0	0	0	1	1	0	0	4	1	0
p__Firmicutes	c__Clostridia	o__Clostridiales	f__Lachnospiraceae	g__Lachnospiraceae_ND3007_group	s__uncultured_rumen_bacterium_g__Lachnospiraceae_ND3007_group	OTU1282	0	0	2	1	1	0	1	9	0	0	0	0	0	0	0	0	0	5	0	2
p__Firmicutes	c__Clostridia	o__Clostridiales	f__Lachnospiraceae	g__unclassified_f__Lachnospiraceae	s__unclassified_f__Lachnospiraceae	OTU1425	4	0	0	0	2	0	1	0	2	1	2	0	1	0	3	0	2	1	0	2
p__Firmicutes	c__Clostridia	o__Clostridiales	f__Clostridiales_vadinBB60_group	g__norank_f__Clostridiales_vadinBB60_group	s__uncultured_rumen_bacterium_g__norank_f__Clostridiales_vadinBB60_group	OTU85	0	0	0	0	0	2	0	0	0	0	18	0	0	0	0	0	0	0	0	0
p__Firmicutes	c__Clostridia	o__Clostridiales	f__Ruminococcaceae	g__Ruminococcaceae_UCG-010	s__uncultured_bacterium_g__Ruminococcaceae_UCG-010	OTU105	1	0	0	0	0	0	0	0	0	2	15	0	0	1	0	0	0	0	1	0
p__Firmicutes	c__Clostridia	o__Clostridiales	f__Lachnospiraceae	g__Moryella	s__bacterium_YAD2002	OTU151	0	2	1	0	0	1	3	1	3	0	1	1	2	0	0	0	1	2	1	1
p__Firmicutes	c__Clostridia	o__Clostridiales	f__Lachnospiraceae	g__unclassified_f__Lachnospiraceae	s__unclassified_f__Lachnospiraceae	OTU334	0	2	1	1	0	0	3	0	1	1	1	1	0	3	1	2	1	1	0	1
p__Firmicutes	c__Clostridia	o__Clostridiales	f__Eubacteriaceae	g__Anaerofustis	s__uncultured_bacterium_g__Anaerofustis	OTU338	0	2	0	1	1	1	0	3	0	0	3	1	2	2	0	1	1	1	1	0
p__Firmicutes	c__Clostridia	o__Clostridiales	f__Ruminococcaceae	g__Ruminococcus_1	s__unclassified_g__Ruminococcus_1	OTU480	0	0	0	0	1	1	0	1	0	0	0	0	4	0	0	4	0	1	6	2
p__Firmicutes	c__Clostridia	o__Clostridiales	f__Ruminococcaceae	g__Ruminococcus_1	s__uncultured_bacterium_g__Ruminococcus_1	OTU779	0	0	1	0	4	0	1	1	0	1	0	0	0	0	1	1	0	0	4	6
p__Firmicutes	c__Clostridia	o__Clostridiales	f__Lachnospiraceae	g__Syntrophococcus	s__unclassified_g__Syntrophococcus	OTU922	0	1	1	0	3	8	0	0	5	0	0	0	0	0	0	0	1	1	0	0
p__Firmicutes	c__Clostridia	o__Clostridiales	f__Clostridiales_vadinBB60_group	g__norank_f__Clostridiales_vadinBB60_group	s__uncultured_bacterium_g__norank_f__Clostridiales_vadinBB60_group	OTU938	0	0	2	1	0	4	0	0	0	0	11	0	0	0	1	0	0	0	1	0
p__Firmicutes	c__Clostridia	o__Clostridiales	f__Ruminococcaceae	g__Ruminiclostridium_6	s__[Eubacterium]_siraeum_DSM_15702	OTU42	0	0	0	0	0	1	0	0	1	0	6	1	1	1	1	1	0	4	0	2
p__Firmicutes	c__Clostridia	o__Clostridiales	f__Lachnospiraceae	g__Lachnospiraceae_NK3A20_group	s__unclassified_g__Lachnospiraceae_NK3A20_group	OTU194	12	0	0	0	0	0	7	0	0	0	0	0	0	0	0	0	0	0	0	0
p__Firmicutes	c__Clostridia	o__Clostridiales	f__Ruminococcaceae	g__Ruminococcaceae_UCG-010	s__unclassified_g__Ruminococcaceae_UCG-010	OTU576	0	0	2	1	1	1	0	0	0	1	0	0	3	3	2	2	1	2	0	0
p__Firmicutes	c__Clostridia	o__Clostridiales	f__Lachnospiraceae	g__unclassified_f__Lachnospiraceae	s__unclassified_f__Lachnospiraceae	OTU712	0	0	1	3	1	0	0	2	0	2	0	2	0	0	5	0	0	1	0	2
p__Firmicutes	c__Clostridia	o__Clostridiales	f__Ruminococcaceae	g__unclassified_f__Ruminococcaceae	s__unclassified_f__Ruminococcaceae	OTU764	0	1	1	1	1	0	0	3	0	1	0	0	0	0	1	3	2	4	0	1
p__Firmicutes	c__Clostridia	o__Clostridiales	f__Ruminococcaceae	g__norank_f__Ruminococcaceae	s__uncultured_rumen_bacterium_g__norank_f__Ruminococcaceae	OTU865	0	1	0	0	1	8	0	1	0	0	0	5	0	2	0	0	0	0	1	0
p__Firmicutes	c__Clostridia	o__Clostridiales	f__Ruminococcaceae	g__Ruminococcaceae_UCG-013	s__unclassified_g__Ruminococcaceae_UCG-013	OTU961	0	0	0	0	0	5	0	0	0	0	14	0	0	0	0	0	0	0	0	0
p__Firmicutes	c__Clostridia	o__Clostridiales	f__Clostridiales_vadinBB60_group	g__norank_f__Clostridiales_vadinBB60_group	s__uncultured_bacterium_g__norank_f__Clostridiales_vadinBB60_group	OTU10	0	0	0	0	0	2	0	0	0	0	15	0	0	0	0	0	0	1	0	0
p__Firmicutes	c__Clostridia	o__Clostridiales	f__Ruminococcaceae	g__[Eubacterium]_coprostanoligenes_group	s__uncultured_rumen_bacterium_g__[Eubacterium]_coprostanoligenes_group	OTU169	0	1	0	0	0	1	1	3	0	0	3	2	0	0	2	2	0	2	1	0
p__Firmicutes	c__Clostridia	o__Clostridiales	f__Ruminococcaceae	g__Ruminococcus_1	s__unclassified_g__Ruminococcus_1	OTU353	0	1	0	0	0	1	0	1	1	0	0	1	3	4	2	1	1	0	2	0
p__Firmicutes	c__Clostridia	o__Clostridiales	f__Ruminococcaceae	g__Ruminococcaceae_UCG-010	s__unclassified_g__Ruminococcaceae_UCG-010	OTU475	0	0	1	0	0	0	0	2	1	0	4	0	4	0	0	1	0	5	0	0
p__Firmicutes	c__Clostridia	o__Clostridiales	f__Ruminococcaceae	g__Ruminococcaceae_UCG-014	s__unclassified_g__Ruminococcaceae_UCG-014	OTU482	0	1	1	0	1	0	0	0	0	0	0	0	3	0	4	0	1	0	0	7
p__Firmicutes	c__Clostridia	o__Clostridiales	f__Lachnospiraceae	g__Lachnospiraceae_UCG-008	s__uncultured_rumen_bacterium_g__Lachnospiraceae_UCG-008	OTU509	0	1	1	4	2	0	0	3	0	2	1	1	1	0	0	0	0	0	2	0
p__Firmicutes	c__Clostridia	o__Clostridiales	f__Lachnospiraceae	g__unclassified_f__Lachnospiraceae	s__unclassified_f__Lachnospiraceae	OTU647	0	3	0	1	0	0	0	2	0	1	0	0	0	3	2	2	0	3	0	1
p__Firmicutes	c__Clostridia	o__Clostridiales	f__Ruminococcaceae	g__Ruminiclostridium_1	s__uncultured_rumen_bacterium_g__Ruminiclostridium_1	OTU877	0	0	0	1	0	2	0	1	0	0	1	3	1	1	3	1	0	3	0	1
p__Firmicutes	c__Clostridia	o__Clostridiales	f__Lachnospiraceae	g__Butyrivibrio_2	s__uncultured_rumen_bacterium_g__Butyrivibrio_2	OTU978	1	0	0	0	3	1	0	1	0	1	0	0	0	1	0	0	9	1	0	0
p__Firmicutes	c__Clostridia	o__Clostridiales	f__Lachnospiraceae	g__Coprococcus_1	s__unclassified_g__Coprococcus_1	OTU1382	0	0	0	0	0	0	0	2	4	1	0	0	1	2	0	0	0	5	3	0
p__Firmicutes	c__Clostridia	o__Clostridiales	f__Clostridiaceae_1	g__Clostridium_sensu_stricto_8	s__uncultured_bacterium_g__Clostridium_sensu_stricto_8	OTU1436	0	2	0	0	2	1	0	0	9	4	0	0	0	0	0	0	0	0	0	0
p__Firmicutes	c__Clostridia	o__Clostridiales	f__Lachnospiraceae	g__Acetitomaculum	s__uncultured_bacterium_g__Acetitomaculum	OTU20	0	0	0	2	0	2	0	0	2	1	4	1	1	0	1	1	0	0	1	1
p__Firmicutes	c__Clostridia	o__Clostridiales	f__Peptococcaceae	g__norank_f__Peptococcaceae	s__uncultured_rumen_bacterium_g__norank_f__Peptococcaceae	OTU205	4	5	0	0	0	2	0	0	0	1	0	0	1	0	0	1	1	1	1	0
p__Firmicutes	c__Bacilli	o__Lactobacillales	f__Lactobacillaceae	g__Lactobacillus	s__Lactobacillus_ruminis	OTU500	0	0	2	0	0	0	2	0	0	0	3	0	2	1	0	2	4	1	0	0
p__Firmicutes	c__Clostridia	o__Clostridiales	f__Family_XIII	g__[Eubacterium]_nodatum_group	s__unclassified_g__[Eubacterium]_nodatum_group	OTU563	2	0	0	2	1	2	1	0	0	2	2	2	0	1	0	1	0	0	1	0
p__Firmicutes	c__Clostridia	o__Clostridiales	f__Family_XIII	g__Anaerovorax	s__uncultured_rumen_bacterium_g__Anaerovorax	OTU603	0	0	0	1	0	0	0	4	0	0	4	1	2	1	2	0	1	0	1	0
p__Firmicutes	c__Clostridia	o__Clostridiales	f__unclassified_o__Clostridiales	g__unclassified_o__Clostridiales	s__unclassified_o__Clostridiales	OTU1234	0	0	0	0	0	3	0	1	0	1	3	0	1	3	2	0	0	2	0	1
p__Firmicutes	c__Clostridia	o__Clostridiales	f__Clostridiales_vadinBB60_group	g__norank_f__Clostridiales_vadinBB60_group	s__uncultured_rumen_bacterium_g__norank_f__Clostridiales_vadinBB60_group	OTU24	0	0	0	1	0	0	8	0	0	1	3	0	0	1	0	0	1	0	1	0
p__Firmicutes	c__Clostridia	o__Clostridiales	f__Ruminococcaceae	g__Ruminococcaceae_UCG-014	s__uncultured_bacterium_g__Ruminococcaceae_UCG-014	OTU37	0	0	0	0	1	0	0	4	0	0	5	0	6	0	0	0	0	0	0	0
p__Firmicutes	c__Clostridia	o__Clostridiales	f__Ruminococcaceae	g__Ruminococcaceae_UCG-002	s__unclassified_g__Ruminococcaceae_UCG-002	OTU89	0	0	1	1	0	0	0	2	1	0	9	0	0	0	0	0	0	1	0	1
p__Firmicutes	c__Clostridia	o__Clostridiales	f__Lachnospiraceae	g__Acetitomaculum	s__uncultured_rumen_bacterium_g__Acetitomaculum	OTU181	16	0	0	0	0	0	0	0	0	0	0	0	0	0	0	0	0	0	0	0
p__Firmicutes	c__Clostridia	o__Clostridiales	f__Lachnospiraceae	g__Lachnospiraceae_UCG-008	s__uncultured_rumen_bacterium_g__Lachnospiraceae_UCG-008	OTU558	0	0	0	1	1	0	2	1	0	1	0	1	0	4	0	1	1	1	2	0
p__Firmicutes	c__Erysipelotrichia	o__Erysipelotrichales	f__Erysipelotrichaceae	g__Erysipelotrichaceae_UCG-004	s__uncultured_rumen_bacterium_g__Erysipelotrichaceae_UCG-004	OTU717	0	0	0	0	0	0	0	4	0	0	0	1	0	0	2	0	0	9	0	0
p__Firmicutes	c__Clostridia	o__Clostridiales	f__Lachnospiraceae	g__Lachnospiraceae_NK3A20_group	s__unclassified_g__Lachnospiraceae_NK3A20_group	OTU1005	0	0	2	0	1	0	0	0	1	4	1	0	1	0	0	2	2	1	1	0
p__Firmicutes	c__Clostridia	o__Clostridiales	f__Ruminococcaceae	g__Ruminococcaceae_V9D2013_group	s__unclassified_g__Ruminococcaceae_V9D2013_group	OTU1128	0	0	0	2	0	1	2	0	0	0	4	2	0	0	0	0	1	0	4	0
p__Firmicutes	c__Clostridia	o__Clostridiales	f__Ruminococcaceae	g__unclassified_f__Ruminococcaceae	s__unclassified_f__Ruminococcaceae	OTU1397	0	0	0	0	2	2	0	0	7	2	0	0	0	1	0	0	0	0	0	2
p__Firmicutes	c__Clostridia	o__Clostridiales	f__Ruminococcaceae	g__Subdoligranulum	s__uncultured_bacterium_g__Subdoligranulum	OTU1447	0	0	0	0	0	0	0	0	6	5	1	0	3	0	0	0	0	0	0	1
p__Firmicutes	c__Erysipelotrichia	o__Erysipelotrichales	f__Erysipelotrichaceae	g__Solobacterium	s__unclassified_g__Solobacterium	OTU1492	1	0	0	4	0	4	0	1	1	1	0	0	0	0	0	0	3	0	0	1
p__Firmicutes	c__Erysipelotrichia	o__Erysipelotrichales	f__Erysipelotrichaceae	g__[Anaerorhabdus]_furcosa_group	s__uncultured_Erysipelotrichaceae_bacterium_g__[Anaerorhabdus]_furcosa_group	OTU174	1	0	0	0	0	1	2	0	0	2	2	1	0	1	1	1	1	0	0	2
p__Firmicutes	c__Clostridia	o__Clostridiales	f__Ruminococcaceae	g__Ruminococcus_2	s__unclassified_g__Ruminococcus_2	OTU269	0	0	2	3	1	0	0	3	0	2	0	2	1	1	0	0	0	0	0	0
p__Firmicutes	c__Clostridia	o__Clostridiales	f__Family_XIII	g__Anaerovorax	s__unclassified_g__Anaerovorax	OTU308	0	0	0	0	0	0	0	1	0	2	0	3	1	4	1	0	0	1	1	1
p__Firmicutes	c__Clostridia	o__Clostridiales	f__Ruminococcaceae	g__Ruminococcaceae_UCG-010	s__unclassified_g__Ruminococcaceae_UCG-010	OTU312	0	3	0	1	0	0	1	2	0	2	0	5	0	0	1	0	0	0	0	0
p__Firmicutes	c__Clostridia	o__Clostridiales	f__Clostridiales_vadinBB60_group	g__norank_f__Clostridiales_vadinBB60_group	s__uncultured_rumen_bacterium_4C28d-15	OTU564	0	0	0	0	0	0	0	1	0	0	2	0	0	2	1	1	0	1	0	7
p__Firmicutes	c__Clostridia	o__Clostridiales	f__Lachnospiraceae	g__Acetitomaculum	s__uncultured_bacterium_g__Acetitomaculum	OTU597	0	1	0	1	0	5	0	0	0	2	1	0	0	1	0	0	1	3	0	0
p__Firmicutes	c__Clostridia	o__Clostridiales	f__Lachnospiraceae	g__Oribacterium	s__uncultured_rumen_bacterium_g__Oribacterium	OTU1003	0	0	1	1	0	0	3	2	0	0	1	2	0	1	2	0	1	0	1	0
p__Firmicutes	c__Clostridia	o__Clostridiales	f__unclassified_o__Clostridiales	g__unclassified_o__Clostridiales	s__unclassified_o__Clostridiales	OTU1143	0	0	2	0	2	0	0	1	0	0	1	0	1	2	1	0	0	4	0	1
p__Firmicutes	c__Clostridia	o__Clostridiales	f__Christensenellaceae	g__Christensenellaceae_R-7_group	s__uncultured_rumen_bacterium_4C0d-14	OTU1294	0	0	1	0	0	0	0	3	3	0	1	1	3	0	0	0	0	2	0	1
p__Firmicutes	c__Clostridia	o__Clostridiales	f__Lachnospiraceae	g__unclassified_f__Lachnospiraceae	s__unclassified_f__Lachnospiraceae	OTU1343	0	1	1	1	0	1	4	2	0	0	0	0	0	0	0	0	1	0	3	1
p__Firmicutes	c__Clostridia	o__Clostridiales	f__Lachnospiraceae	g__Lachnospiraceae_NK3A20_group	s__unclassified_g__Lachnospiraceae_NK3A20_group	OTU1432	0	3	0	1	0	0	1	0	10	0	0	0	0	0	0	0	0	0	0	0
p__Firmicutes	c__Clostridia	o__Clostridiales	f__Christensenellaceae	g__norank_f__Christensenellaceae	s__uncultured_bacterium_g__norank_f__Christensenellaceae	OTU1531	0	1	0	2	0	2	0	1	0	1	1	0	1	1	2	0	0	2	1	0
p__Firmicutes	c__Erysipelotrichia	o__Erysipelotrichales	f__Erysipelotrichaceae	g__Erysipelotrichaceae_UCG-004	s__unclassified_g__Erysipelotrichaceae_UCG-004	OTU72	2	0	0	1	2	0	0	0	0	0	2	1	0	2	1	0	1	1	0	1
p__Firmicutes	c__Clostridia	o__Clostridiales	f__Clostridiales_vadinBB60_group	g__norank_f__Clostridiales_vadinBB60_group	s__uncultured_Thermoanaerobacterales_bacterium_g__norank_f__Clostridiales_vadinBB60_group	OTU96	0	0	0	0	0	0	0	0	0	0	14	0	0	0	0	0	0	0	0	0
p__Firmicutes	c__Clostridia	o__Clostridiales	f__Clostridiales_vadinBB60_group	g__norank_f__Clostridiales_vadinBB60_group	s__unclassified_g__norank_f__Clostridiales_vadinBB60_group	OTU121	0	0	0	0	0	0	0	0	0	0	13	0	0	0	0	0	0	1	0	0
p__Firmicutes	c__Erysipelotrichia	o__Erysipelotrichales	f__Erysipelotrichaceae	g__Erysipelotrichaceae_UCG-004	s__unidentified_rumen_bacterium_RFN74	OTU702	0	0	1	0	1	0	0	3	0	0	7	0	0	0	1	1	0	0	0	0
p__Firmicutes	c__Clostridia	o__Clostridiales	f__Ruminococcaceae	g__unclassified_f__Ruminococcaceae	s__unclassified_f__Ruminococcaceae	OTU993	0	0	0	1	3	1	0	1	0	0	0	1	1	3	1	0	1	0	0	1
p__Firmicutes	c__Clostridia	o__Clostridiales	f__Ruminococcaceae	g__Ruminococcaceae_UCG-010	s__uncultured_rumen_bacterium_g__Ruminococcaceae_UCG-010	OTU1244	0	0	0	0	0	0	0	2	0	0	3	1	2	1	3	0	1	0	0	1
p__Firmicutes	c__Erysipelotrichia	o__Erysipelotrichales	f__Erysipelotrichaceae	g__Erysipelotrichaceae_UCG-004	s__uncultured_rumen_bacterium_g__Erysipelotrichaceae_UCG-004	OTU1252	0	1	2	0	0	0	0	2	0	0	5	2	0	1	0	0	0	1	0	0
p__Firmicutes	c__Clostridia	o__Clostridiales	f__Lachnospiraceae	g__unclassified_f__Lachnospiraceae	s__unclassified_f__Lachnospiraceae	OTU1275	0	2	1	4	0	0	1	3	0	0	0	0	0	0	0	1	0	1	1	0
p__Firmicutes	c__Clostridia	o__Clostridiales	f__Clostridiales_vadinBB60_group	g__norank_f__Clostridiales_vadinBB60_group	s__uncultured_rumen_bacterium_4C28d-15	OTU1338	0	0	0	0	0	2	0	1	0	0	7	0	0	0	0	0	0	1	2	1
p__Firmicutes	c__Clostridia	o__Clostridiales	f__Lachnospiraceae	g__Lachnospiraceae_NK3A20_group	s__unclassified_g__Lachnospiraceae_NK3A20_group	OTU1458	0	0	0	0	0	0	0	0	0	0	0	0	1	1	5	0	0	3	1	3
p__Firmicutes	c__Clostridia	o__Clostridiales	f__Lachnospiraceae	g__Lachnoclostridium_12	s__uncultured_rumen_bacterium_g__Lachnoclostridium_12	OTU63	4	0	1	1	0	1	1	3	0	0	1	0	0	0	0	0	0	0	1	0
p__Firmicutes	c__Clostridia	o__Clostridiales	f__Ruminococcaceae	g__Ruminococcaceae_UCG-010	s__uncultured_bacterium_g__Ruminococcaceae_UCG-010	OTU460	0	0	0	0	0	1	0	0	0	1	0	4	3	1	0	1	0	2	0	0
p__Firmicutes	c__Clostridia	o__Clostridiales	f__Lachnospiraceae	g__unclassified_f__Lachnospiraceae	s__unclassified_f__Lachnospiraceae	OTU605	0	0	0	0	0	2	0	0	0	0	4	0	1	1	3	1	0	0	1	0
p__Firmicutes	c__Clostridia	o__Clostridiales	f__Ruminococcaceae	g__unclassified_f__Ruminococcaceae	s__unclassified_f__Ruminococcaceae	OTU964	0	0	1	0	0	4	0	0	0	0	0	1	1	6	0	0	0	0	0	0
p__Firmicutes	c__Clostridia	o__Clostridiales	f__Lachnospiraceae	g__Butyrivibrio_2	s__uncultured_Butyrivibrio_sp._g__Butyrivibrio_2	OTU973	0	0	0	0	0	0	0	0	0	0	0	0	0	0	3	0	9	0	1	0
p__Firmicutes	c__Clostridia	o__Clostridiales	f__Ruminococcaceae	g__Ruminiclostridium_5	s__unclassified_g__Ruminiclostridium_5	OTU1124	0	0	0	0	0	4	3	0	6	0	0	0	0	0	0	0	0	0	0	0
p__Firmicutes	c__Clostridia	o__Clostridiales	f__Ruminococcaceae	g__Ruminococcaceae_UCG-010	s__unclassified_g__Ruminococcaceae_UCG-010	OTU1310	0	3	0	0	2	0	0	2	0	0	0	0	1	2	1	1	0	1	0	0
p__Firmicutes	c__Clostridia	o__Clostridiales	f__Ruminococcaceae	g__Ruminococcaceae_UCG-014	s__unclassified_g__Ruminococcaceae_UCG-014	OTU1380	0	0	0	0	0	1	0	1	0	0	0	0	0	0	0	0	0	0	9	2
p__Firmicutes	c__Clostridia	o__Clostridiales	f__Lachnospiraceae	g__Tyzzerella_3	s__uncultured_rumen_bacterium_g__Tyzzerella_3	OTU1403	0	0	0	1	0	0	0	0	1	0	0	0	3	0	0	0	0	1	5	2
p__Firmicutes	c__Bacilli	o__Lactobacillales	f__Carnobacteriaceae	g__Trichococcus	s__uncultured_Trichococcus_sp.	OTU1424	1	0	0	0	2	1	0	0	4	0	0	0	2	0	0	0	0	2	0	1
p__Firmicutes	c__Clostridia	o__Clostridiales	f__Family_XIII	g__[Eubacterium]_brachy_group	s__uncultured_rumen_bacterium_g__[Eubacterium]_brachy_group	OTU378	0	1	0	0	1	0	1	1	3	0	0	1	2	0	0	1	0	1	0	0
p__Firmicutes	c__Bacilli	o__Bacillales	f__Bacillaceae	g__Bacillus	s__Bacillus_foraminis	OTU508	1	0	5	0	0	0	0	0	3	1	1	0	0	0	1	0	0	0	0	0
p__Firmicutes	c__Clostridia	o__Clostridiales	f__Family_XIII	g__unclassified_f__Family_XIII	s__unclassified_f__Family_XIII	OTU621	1	1	1	1	0	0	3	1	0	1	0	1	0	0	0	0	0	0	1	1
p__Firmicutes	c__Clostridia	o__Clostridiales	f__Ruminococcaceae	g__Ruminococcaceae_UCG-010	s__unclassified_g__Ruminococcaceae_UCG-010	OTU868	0	0	0	0	0	3	0	0	0	0	8	0	1	0	0	0	0	0	0	0
p__Firmicutes	c__Clostridia	o__Clostridiales	f__Ruminococcaceae	g__Ruminococcaceae_UCG-014	s__unclassified_g__Ruminococcaceae_UCG-014	OTU1067	0	0	0	0	0	0	8	0	0	0	0	0	0	0	0	2	1	0	0	1
p__Firmicutes	c__Clostridia	o__Clostridiales	f__Ruminococcaceae	g__[Eubacterium]_coprostanoligenes_group	s__uncultured_rumen_bacterium_g__[Eubacterium]_coprostanoligenes_group	OTU1130	9	0	0	0	0	0	3	0	0	0	0	0	0	0	0	0	0	0	0	0
p__Firmicutes	c__Clostridia	o__Clostridiales	f__Christensenellaceae	g__Christensenellaceae_R-7_group	s__unclassified_g__Christensenellaceae_R-7_group	OTU1135	0	0	0	1	0	0	0	1	0	1	0	4	1	1	0	0	0	2	1	0
p__Firmicutes	c__Clostridia	o__Clostridiales	f__Clostridiaceae_1	g__Fonticella	s__uncultured_bacterium_g__Fonticella	OTU1395	0	0	0	0	0	1	0	0	7	4	0	0	0	0	0	0	0	0	0	0
p__Firmicutes	c__Clostridia	o__Clostridiales	f__Family_XIII	g__Family_XIII_AD3011_group	s__uncultured_bacterium_g__Family_XIII_AD3011_group	OTU109	0	0	0	0	0	0	0	0	0	0	11	0	0	0	0	0	0	0	0	0
p__Firmicutes	c__Erysipelotrichia	o__Erysipelotrichales	f__Erysipelotrichaceae	g__Erysipelotrichaceae_UCG-004	s__unclassified_g__Erysipelotrichaceae_UCG-004	OTU144	0	0	1	0	0	1	0	0	0	0	7	0	0	0	1	0	0	1	0	0
p__Firmicutes	c__Clostridia	o__Clostridiales	f__Ruminococcaceae	g__Anaerotruncus	s__uncultured_rumen_bacterium_g__Anaerotruncus	OTU444	0	0	0	1	2	1	1	0	0	1	0	0	1	1	1	0	0	1	1	0
p__Firmicutes	c__Clostridia	o__Clostridiales	f__Peptostreptococcaceae	g__unclassified_f__Peptostreptococcaceae	s__unclassified_f__Peptostreptococcaceae	OTU446	1	0	0	0	0	0	0	0	1	1	2	0	2	1	1	0	0	2	0	0
p__Firmicutes	c__Erysipelotrichia	o__Erysipelotrichales	f__Erysipelotrichaceae	g__[Anaerorhabdus]_furcosa_group	s__unclassified_g__[Anaerorhabdus]_furcosa_group	OTU472	0	0	0	1	0	2	1	1	1	1	0	0	2	0	0	0	0	0	0	2
p__Firmicutes	c__Clostridia	o__Clostridiales	f__Family_XIII	g__unclassified_f__Family_XIII	s__unclassified_f__Family_XIII	OTU559	0	2	0	0	1	4	1	0	0	0	0	0	0	1	0	0	0	1	0	1
p__Firmicutes	c__Clostridia	o__Clostridiales	f__Ruminococcaceae	g__unclassified_f__Ruminococcaceae	s__unclassified_f__Ruminococcaceae	OTU580	0	1	0	0	0	0	0	1	0	0	2	1	0	2	1	1	0	2	0	0
p__Firmicutes	c__Erysipelotrichia	o__Erysipelotrichales	f__Erysipelotrichaceae	g__Catenisphaera	s__uncultured_rumen_bacterium_g__Catenisphaera	OTU1066	0	0	0	0	0	0	11	0	0	0	0	0	0	0	0	0	0	0	0	0
p__Firmicutes	c__Erysipelotrichia	o__Erysipelotrichales	f__Erysipelotrichaceae	g__Erysipelotrichaceae_UCG-004	s__unclassified_g__Erysipelotrichaceae_UCG-004	OTU1212	0	0	0	0	2	0	0	0	0	0	2	0	1	0	1	1	0	4	0	0
p__Firmicutes	c__Clostridia	o__Clostridiales	f__Ruminococcaceae	g__Ruminococcaceae_UCG-010	s__uncultured_bacterium_g__Ruminococcaceae_UCG-010	OTU1245	0	0	3	0	0	0	0	2	0	1	3	0	0	1	1	0	0	0	0	0
p__Firmicutes	c__Clostridia	o__Clostridiales	f__Lachnospiraceae	g__Lachnospiraceae_XPB1014_group	s__uncultured_bacterium_g__Lachnospiraceae_XPB1014_group	OTU1311	0	0	1	0	0	2	0	2	0	0	0	0	2	0	3	0	0	0	1	0
p__Firmicutes	c__Clostridia	o__Clostridiales	f__Clostridiales_vadinBB60_group	g__norank_f__Clostridiales_vadinBB60_group	s__uncultured_rumen_bacterium_g__norank_f__Clostridiales_vadinBB60_group	OTU114	0	0	0	0	0	1	0	0	0	0	9	0	0	0	0	0	0	0	0	0
p__Firmicutes	c__Clostridia	o__Clostridiales	f__Lachnospiraceae	g__Blautia	s__unclassified_g__Blautia	OTU542	0	1	0	1	0	0	0	1	3	0	0	0	0	1	0	1	2	0	0	0
p__Firmicutes	c__Erysipelotrichia	o__Erysipelotrichales	f__Erysipelotrichaceae	g__unclassified_f__Erysipelotrichaceae	s__unclassified_f__Erysipelotrichaceae	OTU861	1	1	2	1	0	3	0	0	0	0	0	0	1	0	1	0	0	0	0	0
p__Firmicutes	c__Clostridia	o__Clostridiales	f__Family_XIII	g__[Eubacterium]_brachy_group	s__uncultured_bacterium_g__[Eubacterium]_brachy_group	OTU869	2	1	1	0	0	1	0	0	0	0	0	0	1	1	2	0	0	1	0	0
p__Firmicutes	c__Bacilli	o__Lactobacillales	f__Leuconostocaceae	g__Weissella	s__Weissella_thailandensis	OTU1185	0	0	0	0	0	0	0	1	0	0	0	1	3	0	0	2	1	2	0	0
p__Firmicutes	c__Erysipelotrichia	o__Erysipelotrichales	f__Erysipelotrichaceae	g__Erysipelotrichaceae_UCG-004	s__unclassified_g__Erysipelotrichaceae_UCG-004	OTU1206	0	0	1	0	0	0	0	2	0	1	0	0	0	1	0	0	0	4	0	1
p__Firmicutes	c__Erysipelotrichia	o__Erysipelotrichales	f__Erysipelotrichaceae	g__norank_f__Erysipelotrichaceae	s__uncultured_rumen_bacterium_g__norank_f__Erysipelotrichaceae	OTU1272	0	1	0	0	0	0	0	1	1	3	0	2	0	1	0	0	0	0	0	1
p__Firmicutes	c__Clostridia	o__Clostridiales	f__Family_XIII	g__Family_XIII_AD3011_group	s__uncultured_bacterium_g__Family_XIII_AD3011_group	OTU1285	1	1	0	0	0	0	0	1	0	0	0	1	1	1	0	1	1	1	0	1
p__Firmicutes	c__Clostridia	o__Clostridiales	f__Ruminococcaceae	g__Ruminococcaceae_UCG-010	s__uncultured_bacterium_g__Ruminococcaceae_UCG-010	OTU1295	0	0	1	1	3	0	1	3	0	0	0	0	0	0	1	0	0	0	0	0
p__Firmicutes	c__Clostridia	o__Clostridiales	f__Ruminococcaceae	g__Ruminococcaceae_UCG-014	s__uncultured_bacterium_g__Ruminococcaceae_UCG-014	OTU1353	0	1	0	2	0	1	0	0	0	1	1	0	0	0	1	0	0	0	2	1
p__Firmicutes	c__Erysipelotrichia	o__Erysipelotrichales	f__Erysipelotrichaceae	g__Erysipelotrichaceae_UCG-004	s__unidentified_rumen_bacterium_RFN20	OTU1376	0	0	1	0	0	0	0	0	0	0	5	0	0	0	2	0	0	0	1	1
p__Firmicutes	c__Clostridia	o__Clostridiales	f__Lachnospiraceae	g__unclassified_f__Lachnospiraceae	s__unclassified_f__Lachnospiraceae	OTU1390	0	0	1	1	1	1	0	0	1	2	0	0	0	0	1	0	0	1	1	0
p__Firmicutes	c__Clostridia	o__Clostridiales	f__Lachnospiraceae	g__Lachnospiraceae_UCG-006	s__uncultured_rumen_bacterium_g__Lachnospiraceae_UCG-006	OTU913	0	1	0	0	0	3	1	0	1	0	0	0	0	0	0	0	1	1	1	0
p__Firmicutes	c__Clostridia	o__Clostridiales	f__Defluviitaleaceae	g__Defluviitaleaceae_UCG-011	s__uncultured_rumen_bacterium_g__Defluviitaleaceae_UCG-011	OTU1181	0	0	0	2	1	0	0	0	3	0	1	0	0	0	0	0	0	2	0	0
p__Firmicutes	c__Clostridia	o__Clostridiales	f__Lachnospiraceae	g__unclassified_f__Lachnospiraceae	s__unclassified_f__Lachnospiraceae	OTU1216	0	1	0	0	0	0	0	2	0	0	1	0	0	1	0	0	0	3	0	1
p__Firmicutes	c__Clostridia	o__Clostridiales	f__Ruminococcaceae	g__unclassified_f__Ruminococcaceae	s__unclassified_f__Ruminococcaceae	OTU1238	0	2	0	0	0	0	0	1	0	0	2	0	0	1	1	0	0	2	0	0
p__Firmicutes	c__Clostridia	o__Clostridiales	f__Lachnospiraceae	g__Coprococcus_1	s__uncultured_bacterium_g__Coprococcus_1	OTU1271	0	0	0	0	0	0	0	3	2	0	0	0	1	0	0	0	1	1	1	0
p__Firmicutes	c__Clostridia	o__Clostridiales	f__Family_XIII	g__[Eubacterium]_nodatum_group	s__uncultured_bacterium_g__[Eubacterium]_nodatum_group	OTU1426	1	0	0	0	0	2	0	0	4	1	0	0	0	0	0	0	0	0	0	1
p__Firmicutes	c__Erysipelotrichia	o__Erysipelotrichales	f__Erysipelotrichaceae	g__Erysipelotrichaceae_UCG-009	s__uncultured_rumen_bacterium_g__Erysipelotrichaceae_UCG-009	OTU204	7	0	0	0	0	0	1	0	0	0	0	0	0	0	0	0	0	0	0	0
p__Firmicutes	c__Clostridia	o__Clostridiales	f__Ruminococcaceae	g__Ruminococcaceae_UCG-010	s__unclassified_g__Ruminococcaceae_UCG-010	OTU289	0	0	0	0	0	0	0	1	0	0	1	1	2	1	0	0	0	1	1	0
p__Firmicutes	c__Clostridia	o__Clostridiales	f__Lachnospiraceae	g__probable_genus_10	s__unclassified_g__probable_genus_10	OTU400	0	2	1	0	1	0	0	1	0	1	1	0	0	0	0	0	0	0	0	1
p__Firmicutes	c__Clostridia	o__Clostridiales	f__Ruminococcaceae	g__Papillibacter	s__unclassified_g__Papillibacter	OTU572	0	2	0	0	1	0	0	2	0	0	0	0	0	1	1	0	0	0	1	0
p__Firmicutes	c__Clostridia	o__Clostridiales	f__Family_XIII	g__[Eubacterium]_nodatum_group	s__unclassified_g__[Eubacterium]_nodatum_group	OTU675	0	0	0	1	2	0	0	2	0	0	1	0	0	0	1	0	0	1	0	0
p__Firmicutes	c__Clostridia	o__Clostridiales	f__Ruminococcaceae	g__Ruminococcaceae_UCG-010	s__unclassified_g__Ruminococcaceae_UCG-010	OTU697	0	0	0	0	1	0	0	0	0	0	0	0	1	0	1	1	0	2	0	2
p__Firmicutes	c__Clostridia	o__Clostridiales	f__Lachnospiraceae	g__Catonella	s__unclassified_g__Catonella	OTU985	0	1	0	0	0	0	2	0	0	0	0	0	2	0	0	1	1	0	1	0
p__Firmicutes	c__Clostridia	o__Clostridiales	f__Lachnospiraceae	g__Coprococcus_1	s__unclassified_g__Coprococcus_1	OTU1115	4	1	0	0	0	0	3	0	0	0	0	0	0	0	0	0	0	0	0	0
p__Firmicutes	c__Clostridia	o__Clostridiales	f__Ruminococcaceae	g__Ruminococcaceae_UCG-010	s__unclassified_g__Ruminococcaceae_UCG-010	OTU1312	0	0	0	0	0	1	1	3	0	0	2	0	0	0	0	0	0	1	0	0
p__Firmicutes	c__Clostridia	o__Clostridiales	f__Ruminococcaceae	g__Ruminococcaceae_UCG-012	s__uncultured_rumen_bacterium_g__Ruminococcaceae_UCG-012	OTU21	0	0	0	0	0	2	0	0	0	0	3	0	0	0	1	0	0	0	1	0
p__Firmicutes	c__Clostridia	o__Clostridiales	f__Ruminococcaceae	g__Ruminococcaceae_UCG-010	s__unclassified_g__Ruminococcaceae_UCG-010	OTU32	0	0	0	0	0	0	0	0	0	0	7	0	0	0	0	0	0	0	0	0
p__Firmicutes	c__Clostridia	o__Clostridiales	f__Ruminococcaceae	g__Ruminococcaceae_UCG-013	s__unclassified_g__Ruminococcaceae_UCG-013	OTU160	0	0	0	0	0	0	0	0	0	0	7	0	0	0	0	0	0	0	0	0
p__Firmicutes	c__Clostridia	o__Clostridiales	f__Lachnospiraceae	g__Lachnospiraceae_NK4A136_group	s__unidentified_rumen_bacterium_RFN18	OTU280	0	1	0	0	0	1	0	0	0	1	0	1	0	1	2	0	0	0	0	0
p__Firmicutes	c__Clostridia	o__Clostridiales	f__unclassified_o__Clostridiales	g__unclassified_o__Clostridiales	s__unclassified_o__Clostridiales	OTU941	0	0	0	0	0	2	0	0	0	0	0	1	1	3	0	0	0	0	0	0
p__Firmicutes	c__Erysipelotrichia	o__Erysipelotrichales	f__Erysipelotrichaceae	g__Erysipelotrichaceae_UCG-009	s__uncultured_rumen_bacterium_g__Erysipelotrichaceae_UCG-009	OTU1150	0	0	1	0	0	1	0	0	0	0	0	0	2	0	0	0	0	3	0	0
p__Firmicutes	c__Clostridia	o__Clostridiales	f__Ruminococcaceae	g__unclassified_f__Ruminococcaceae	s__unclassified_f__Ruminococcaceae	OTU1174	0	0	0	0	0	0	1	1	0	0	0	0	2	1	0	1	0	1	0	0
p__Firmicutes	c__Clostridia	o__Clostridiales	f__Ruminococcaceae	g__norank_f__Ruminococcaceae	s__gut_metagenome_g__norank_f__Ruminococcaceae	OTU1369	0	0	0	0	0	0	1	0	1	0	0	0	1	1	0	2	0	0	1	0
p__Firmicutes	c__Clostridia	o__Clostridiales	f__unclassified_o__Clostridiales	g__unclassified_o__Clostridiales	s__unclassified_o__Clostridiales	OTU129	0	0	1	0	0	0	0	0	0	0	5	0	0	0	0	0	0	0	0	0
p__Firmicutes	c__Clostridia	o__Clostridiales	f__Clostridiales_vadinBB60_group	g__norank_f__Clostridiales_vadinBB60_group	s__uncultured_bacterium_g__norank_f__Clostridiales_vadinBB60_group	OTU166	0	0	0	0	0	0	0	0	0	0	6	0	0	0	0	0	0	0	0	0
p__Firmicutes	c__Clostridia	o__Clostridiales	f__Ruminococcaceae	g__Ruminococcaceae_UCG-010	s__unclassified_g__Ruminococcaceae_UCG-010	OTU438	0	0	0	0	0	0	0	0	0	0	0	1	3	0	0	1	0	0	0	1
p__Firmicutes	c__Erysipelotrichia	o__Erysipelotrichales	f__Erysipelotrichaceae	g__Erysipelotrichaceae_UCG-004	s__unclassified_g__Erysipelotrichaceae_UCG-004	OTU537	0	0	1	1	0	0	0	0	0	0	0	0	0	0	1	0	0	0	1	2
p__Firmicutes	c__Clostridia	o__Clostridiales	f__Lachnospiraceae	g__unclassified_f__Lachnospiraceae	s__unclassified_f__Lachnospiraceae	OTU548	0	0	0	1	0	1	0	1	0	1	0	0	1	1	0	0	0	0	0	0
p__Firmicutes	c__Clostridia	o__Clostridiales	f__Ruminococcaceae	g__Ruminiclostridium_5	s__uncultured_bacterium_g__Ruminiclostridium_5	OTU834	0	0	0	0	0	0	0	0	0	1	0	1	0	0	0	4	0	0	0	0
p__Firmicutes	c__Clostridia	o__Clostridiales	f__Christensenellaceae	g__Christensenellaceae_R-7_group	s__uncultured_rumen_bacterium_g__Christensenellaceae_R-7_group	OTU1199	0	0	0	0	1	0	0	0	0	1	0	1	0	2	0	0	0	1	0	0
p__Firmicutes	c__Erysipelotrichia	o__Erysipelotrichales	f__Erysipelotrichaceae	g__[Anaerorhabdus]_furcosa_group	s__unclassified_g__[Anaerorhabdus]_furcosa_group	OTU1215	0	0	0	0	0	0	0	1	0	0	0	0	0	0	1	0	1	3	0	0
p__Firmicutes	c__Clostridia	o__Clostridiales	f__Lachnospiraceae	g__norank_f__Lachnospiraceae	s__uncultured_bacterium_g__norank_f__Lachnospiraceae	OTU278	0	0	0	1	0	0	0	1	0	1	0	1	0	0	0	0	1	0	0	0
p__Firmicutes	c__Erysipelotrichia	o__Erysipelotrichales	f__Erysipelotrichaceae	g__[Anaerorhabdus]_furcosa_group	s__uncultured_bacterium_g__[Anaerorhabdus]_furcosa_group	OTU554	0	0	0	0	0	0	0	0	0	0	0	0	2	1	1	0	0	0	0	1
p__Firmicutes	c__Clostridia	o__Clostridiales	f__Lachnospiraceae	g__unclassified_f__Lachnospiraceae	s__unclassified_f__Lachnospiraceae	OTU633	0	0	0	2	0	0	0	0	0	0	1	0	1	0	0	0	0	0	0	1
p__Firmicutes	c__Clostridia	o__Clostridiales	f__Ruminococcaceae	g__Anaerotruncus	s__uncultured_rumen_bacterium_g__Anaerotruncus	OTU695	0	0	0	0	0	0	0	0	0	0	0	0	0	0	3	1	0	1	0	0
p__Firmicutes	c__Clostridia	o__Clostridiales	f__Clostridiales_vadinBB60_group	g__norank_f__Clostridiales_vadinBB60_group	s__unclassified_g__norank_f__Clostridiales_vadinBB60_group	OTU883	0	0	0	0	0	2	0	0	0	0	3	0	0	0	0	0	0	0	0	0
p__Firmicutes	c__Clostridia	o__Clostridiales	f__Lachnospiraceae	g__Lachnospiraceae_FE2018_group	s__unclassified_g__Lachnospiraceae_FE2018_group	OTU975	0	0	0	0	0	0	0	0	0	0	1	0	0	0	0	0	4	0	0	0
p__Firmicutes	c__Erysipelotrichia	o__Erysipelotrichales	f__Erysipelotrichaceae	g__norank_f__Erysipelotrichaceae	s__uncultured_bacterium_g__norank_f__Erysipelotrichaceae	OTU106	0	0	0	0	0	0	0	0	0	0	4	0	0	0	0	0	0	0	0	0
p__Firmicutes	c__Clostridia	o__Halanaerobiales	f__ODP1230B8.23	g__norank_f__ODP1230B8.23	s__uncultured_rumen_bacterium_g__norank_f__ODP1230B8.23	OTU616	0	0	0	1	0	0	0	0	0	0	3	0	0	0	0	0	0	0	0	0
p__Firmicutes	c__Clostridia	o__Clostridiales	f__Lachnospiraceae	g__unclassified_f__Lachnospiraceae	s__unclassified_f__Lachnospiraceae	OTU1087	0	0	0	0	0	0	1	0	0	0	0	0	0	0	0	0	0	0	2	1
p__Firmicutes	c__Clostridia	o__Clostridiales	f__Lachnospiraceae	g__Lachnospiraceae_FCS020_group	s__unclassified_g__Lachnospiraceae_FCS020_group	OTU1089	0	0	0	2	0	0	1	0	0	0	0	0	0	0	0	0	1	0	0	0
p__Firmicutes	c__Clostridia	o__Clostridiales	f__Clostridiales_vadinBB60_group	g__norank_f__Clostridiales_vadinBB60_group	s__uncultured_rumen_bacterium_4C28d-15	OTU1474	0	0	0	0	0	0	0	1	0	0	0	0	0	0	0	0	0	0	2	1
p__Firmicutes	c__Clostridia	o__Clostridiales	f__Clostridiales_vadinBB60_group	g__norank_f__Clostridiales_vadinBB60_group	s__unclassified_g__norank_f__Clostridiales_vadinBB60_group	OTU1	0	0	0	0	0	0	0	0	0	0	2	0	0	0	1	0	0	0	0	0
p__Firmicutes	c__Negativicutes	o__Selenomonadales	f__Acidaminococcaceae	g__Succiniclasticum	s__uncultured_bacterium_g__Succiniclasticum	OTU197	2	0	0	0	0	0	0	0	0	0	0	1	0	0	0	0	0	0	0	0
p__Firmicutes	c__Erysipelotrichia	o__Erysipelotrichales	f__Erysipelotrichaceae	g__Erysipelotrichaceae_UCG-004	s__unclassified_g__Erysipelotrichaceae_UCG-004	OTU657	0	0	0	2	0	0	0	0	0	0	0	0	0	0	1	0	0	0	0	0
p__Firmicutes	c__Bacilli	o__Bacillales	f__Planococcaceae	g__Rummeliibacillus	s__Rummeliibacillus_pycnus	OTU879	0	1	0	0	0	2	0	0	0	0	0	0	0	0	0	0	0	0	0	0
p__Firmicutes	c__Clostridia	o__Clostridiales	f__Lachnospiraceae	g__[Bacteroides]_pectinophilus_group	s__uncultured_Lachnospiraceae_bacterium_g__[Bacteroides]_pectinophilus_group	OTU1162	0	0	0	0	0	0	0	2	0	0	0	0	0	0	0	0	0	1	0	0
p__Firmicutes	c__Clostridia	o__Clostridiales	f__Lachnospiraceae	g__unclassified_f__Lachnospiraceae	s__unclassified_f__Lachnospiraceae	OTU1175	0	0	0	0	0	0	0	0	0	0	0	0	0	1	0	0	0	1	1	0
p__Firmicutes	c__Clostridia	o__Clostridiales	f__Christensenellaceae	g__Christensenellaceae_R-7_group	s__unclassified_g__Christensenellaceae_R-7_group	OTU1319	0	0	0	0	0	0	0	1	0	0	0	0	0	0	0	0	0	2	0	0
p__Firmicutes	c__Clostridia	o__Clostridiales	f__Lachnospiraceae	g__Lachnospiraceae_NC2004_group	s__unclassified_g__Lachnospiraceae_NC2004_group	OTU656	0	0	0	1	0	0	0	1	0	0	0	0	0	0	0	0	0	0	0	0
p__Firmicutes	c__unclassified_p__Firmicutes	o__unclassified_p__Firmicutes	f__unclassified_p__Firmicutes	g__unclassified_p__Firmicutes	s__unclassified_p__Firmicutes	OTU1256	0	0	0	0	0	0	0	2	0	0	0	0	0	0	0	0	0	0	0	0
p__Firmicutes							6274	9734	7045	7644	9924	22015	8663	14413	20353	10362	7280	5632	7907	8357	8767	5219	10886	8518	5948	6118
p__Gracilibacteria	c__norank_p__Gracilibacteria	o__norank_p__Gracilibacteria	f__norank_p__Gracilibacteria	g__norank_p__Gracilibacteria	s__uncultured_bacterium_g__norank_p__Gracilibacteria	OTU1299	0	1	0	0	0	0	2	3	0	0	0	0	0	1	0	2	0	2	2	1
p__Lentisphaerae	c__Lentisphaeria	o__Victivallales	f__vadinBE97	g__norank_f__vadinBE97	s__uncultured_bacterium_g__norank_f__vadinBE97	OTU1339	0	1	0	1	1	0	1	4	0	0	10	0	5	0	1	0	0	4	2	0
p__Lentisphaerae	c__Oligosphaeria	o__Oligosphaerales	f__Oligosphaeraceae	g__horsej-a03	s__uncultured_rumen_bacterium_g__horsej-a03	OTU49	0	0	0	0	0	1	0	0	0	0	10	0	0	0	0	0	0	0	0	0
p__Lentisphaerae	c__Oligosphaeria	o__Oligosphaerales	f__Oligosphaeraceae	g__horsej-a03	s__uncultured_rumen_bacterium_g__horsej-a03	OTU13	0	0	0	0	0	2	0	0	0	0	2	0	0	0	1	0	0	0	0	0
